# Supplementary material for: Single-cell transcriptome identifies FCGR3B upregulated subtype of alveolar macrophages in patients with critical COVID-19
Source: iScience. 2021 Aug 25;24(9):103030. doi: 10.1016/j.isci.2021.103030 (PMC8384759; doi:10.1016/j.isci.2021.103030)
Supplement: Table S1. Cell type marker list, related to — Figure 2 [file mmc2.xlsx]

## Sheet: celltype_markers
Supp. Table 1: Cell type marker database. It consists of 966 unique gene markers for 38 different cell types associated to human lung region.
Cell Type	Genes
Basal_cell	TP63,DLK2-hig,CKR3,ADH7,ANXA8,ANXA8L1,ARL4D,ATP1B3,BMP7,C10orf99,C16orf74,CAPG,CAV1,CCND2,CD109,CLCA2,CLCA4,CLDN1,COL17A1,CSTA,DAPL1,DSC3,DSG3,DUSP7,FABP5,FAT2,FBLN1,FGFBP1,GJB3,GLTP,GM2A,GPC1,GPNMB,GPX2,HSPB1,IFI27L2,IGFBP6,IL20RB,ITGA6,JUP,KRT13,KRT14,KRT15,KRT16,KRT17,KRT4,KRT6A,KRT6B,KRT6C,LAD1,LGALS7,LGALS7B,LOXL4,LY6D,LYPD3,MMP28,MT1X,NOTCH1,NRARP,NXN,PGM2,PHLDA3,PKP1,PKP3,PLAT,PLP2,POLR2J3…
Suprabasal	KRT5,SERPINB4
Alveolar_epithelial_progenitor_cell	TM4SF1,CEACAM6
Anterior_foregut_endoderm_cell	SDS,C15orf48,FNIP2,FCN1
Alveolar epithelial cells	AGER,HOPX,LAMP3,SFTPA,SLPI,SPOCK2
Brush_cell_(Tuft_cell)	LRMP,RGS13,ACADSB,ACSL4,ADA,ADAM10,AEN,AFAP1,AHCY,ALPL,ANXA1,ANXA4,ASCL1,ASCL2,ATP11C,CCNJ,COLCA2,CPE,CRYM,DIP2B,FAM117B,FBRSL1,FGF1,FMNL2,FOXK2,FRAT2,GRAMD1A,GYS2,HDAC2,HOMER3,HOXA1,HSPD1,ID2,IL23A,INPP5B,KCNN3,KDM6B,KYNU,LFNG,MAFF,MLLT11,MYC,NAV1,NDC1,NFATC3,NIFK,NIP7,NKX3-1,NONO,NOS2,NREP,ODC1,PDXP,POU2F3,PPP1R14B,PRDM1,RAPGEF5,RASSF6,RCOR1,RFFL,RNF183,RTCB,SH3BP4,SKAP2,SLC16A1,SORL1,SOX4,SPTS…
Cancer_stem_cell	ALDH1A1,NES,SOX2,ABCG2,PROM1,MSI1,ALDH,NES
Ciliated_cell	ACAD11,AGBL5,AGR3,AHSA1,AK1,AKAP14,ALDH3A1,ALDH3B1,ALDH9A1,AMZ2,ANG,ANKRD37,ANKRD65,ANKRD66,AP3M2,APOBEC4,APOO,ARHGAP39,ARL3,ARMC4,ATF3,AZIN1,B3GNT7,B9D1,B9D2,BASP1,BBS9,BSCL2,BTBD3,C11orf49,C11orf52,C11orf88,C11orf97,C12orf75,C16orf71,C17orf97,C1orf189,C1orf194,C20orf85,C2orf40,C2orf81,C4orf3,C5orf15,C5orf49,C9orf116,C9orf135,C9orf24,CALM1,CALML4,CAPS,CAPSL,CARS,CASC1,CAST,CBY1,CCDC103,CCDC170,C…
Ciliated_Epithelial_cells	TPPP3
Cycling_cells	MKI67,TOP2A,CDC20
Cytotoxic_T-cells	GZMB,PRF1
Secretory	TSPAN8,MUC5AC,MUC1,S100P,PSCA,AQP3,MUC5AC,MUC5B,PIGR,SCGB1A1
B_cells	MS4A1,LTB,IGHM,IGHG3,IGHA2,CD19
Clara_cell	SCGB1A1
Club_Cells	SCGB3A2
Dendritic_cell	CST3,MS4A6A,HLA-DPB1,CLEC10A, CD1C,CLEC4C,CCR6,PCX3CR1,PFLT3,ITGAX,CD209,CD83
Myeloid_dendritic_cell	ITGAM,ITGAX,CCR7,CD1A,CD1B,CD1C,LY75,CD207,CD209,PDCD1LG2,NRP1,CD40,ITGA4,CD80,CD83,CD86,ADGRE1
Deutrosomal_cells	DEUP1
Fibroblast	DCN,ACTA2,ADGRE5,DES,PTPN13,PDGFRA,PDGFRB,THY1,COL1A1,COL1A2
FOXN4+_cell	ACTL6A,ACTN1,ADAM15,ALDOA,AMD1,ARL4C,ARNTL2,BAMBI,BTG3,CARHSP1,CASP3,CCNO,CDC20B,CDK1,CDK2AP2,CDKN2A,CDT1,CENPM,CHCHD2,CHORDC1,DBF4,DGCR6,DHFR,DPY19L1,E2F7,E2F8,EIF2S2,ENO1,FOXJ1,FOXN4,GADD45B,GGH,GSKIP,HELLS,HYLS1,INSIG1,ISYNA1,KDELC2,KIAA0895,LAYN,LCK,LRRC26,LYZ,MAZ,MCIDAS,MYCL,NEK2,NETO2,NOP16,OAT,PAQR4,PCSK6,PIGW,PLK4,POLR2L,PPM1G,PRPS2,PSIP1,PSMC3,PTGES3,PTMA,RANBP1,RB1,RCC2,RTTN,SLFN11,SNRP…
Ionocyte_cell	ASCL3,CFTR,FOXI1,DMRT2,ACADS,ACP1,ACSL1,ACVR1,ADM,AGPAT2,AIFM1,AKAP2,AKAP7,AKIP1,AKIRIN1,AKR1B1,AMACR,ANGEL2,ANK2,ANKRD6,ANKRD9,APLP2,APP,ARL4A,ARL6IP5,ATL2,ATP11A,ATP1A1,ATP6V0A4,ATP6V0B,ATP6V0C,ATP6V0D2,ATP6V1A,ATP6V1B1,ATP6V1C2,ATP6V1F,ATP6V1G3,ATP7A,AXIN1,BCL2,BCOR,BCR,BFAR,BIK,BMF,BPIFA2,BRPF1,BSND,C11orf68,C1D,C9orf152,CA12,CALML3,CAMK2B,CBR3,CCDC107,CCDC85C,CCNJL,CD164,CD9,CDA,CDKN1B,CELF2…
Macrophage_all	CCL3,DEFB1,IL27,MARCO,OLR1,STAB1,CALHM6,CCL4,CSF1R,FBP1,IL1R2,MCEMP1,PLTP,TNFSF10,CCL18,CCL8,CXCL10,,MAFB,MRC1,RNASE1,TREM2,CCL2,CXCL11,MSR1,ILR2,VCAN,CCL3L1
Moam_ILR2	ILR2
Moam_CCL18	CCL18
Moam_VCAN	VCAN
Moam_CSF1R+TREM2	CSF1R,TREM2
Moam_CCL3L1	CCL3L1
Multiciliaed	RYR3
Myofibroblast	ACTA2,FN1,DES
Neutrophil	LCN2
NK	FCGR3A,NRC1,NCAM1,CD160
Plasma	IGJ,SSR4,MZB1,IGHG4,XBP1,JCHAIN
Pulmonary_alveolar_type_II_cells	MUC1,CLDN18,SFTA2,SLC34A2,SFTPA1,NAPSA,PGC,CXCL2
serous_cells	LTF,LYZ,PIP
squamousorcornified_epithelial_cells_	SCEL,MKI67-D
T_cell	IL32,ITGAE,CCL5,CD8A,CD8A,CD3E,CD3G,TRAC
TRAM1orTRAM2	FABP4,RBP4,INHBA
Vessels	PECAM1,VWF,CCL21
