# Supplementary material for: Single-cell transcriptome identifies FCGR3B upregulated subtype of alveolar macrophages in patients with critical COVID-19
Source: iScience. 2021 Aug 25;24(9):103030. doi: 10.1016/j.isci.2021.103030 (PMC8384759; doi:10.1016/j.isci.2021.103030)
Supplement: Table S2. Cell identity of severe, moderate and control clusters, related to — Figure 2 [file mmc3.xlsx]

## Sheet: SEVERE
Supp. Table 2A: Cell identity for Severe BALF and their respective highest median expression values.
Severe_ Cluster_No.	Celltype_Severe	Highest_median_expression
0	Basal	3.2
1	Vessels	5
2	Vessels	5.2
3	Vessels	5
4	Dendritic	2.7
5	vessels	5.2
6	Ionocyte	3.8
7	Ionocyte	3.5
8	Dendritic cell	3.2
9	Basal	3.8
10	Ionocyte	3.2
11	Moam_CCL3L1	4.8
12	Alveolar epithelium	3.2
13	Plasma	3.9
14	Alveolar epithelium	5.5
15	Plasma	3.2
16	Moam_CCL3L18	4.2
17	Alveolar epithelium	4.2

## Sheet: MODERATE
Supp. Table 2B: Cell identity for Moderate BALF and their respective highest median expression values.
Moderate_ Cluster_No.	Celltype_Moderate	Highest_median_expression
0	Serous	3.3
1	T cell	2.7
2	Myofibroblast	3.2
3	Serous	3.2
4	T cell	2.5
5	T cell	2.6
6	NA	NA
7	Vessels	4.2
8	Vessels	3.2
9	TRAM1/2	3
10	Anterior foregut endoderm	2.4
11	Alvolar epithelium	6.2
12	Club	6.8
13	Dendritic	4.2
14	Squamous corn epi	1.9
15	Cytotoxic t cell	2.6
16	B cells	2.6

## Sheet: CONTROL
Supp. Table 2C: Cell identity for Control BALF and their respective highest median expression values.
Control_ Cluster_No.	Celltype_Control	Highest_median_expression
0	Brush cell	3
1	Serous	4.5
2	Serous	5
3	Serous	4.5
4	NA	NA
5	Serous	4.3
6	Serous	4.8
7	TRAM	3.8
8	Club	3.8
9	Ciliated	2.5
10	Antireor foregut endoderm
11	Moam_CCL18	3
12	Club	7.5
13	T cell	2.7
14	Cycling cell	0.8
15	Alveolar epithelium	3.8
16	Club	7
17	NA	NA
18	Myeloid dendritic	2.2
