# Supplementary material for: Single-cell transcriptome identifies FCGR3B upregulated subtype of alveolar macrophages in patients with critical COVID-19
Source: iScience. 2021 Aug 25;24(9):103030. doi: 10.1016/j.isci.2021.103030 (PMC8384759; doi:10.1016/j.isci.2021.103030)
Supplement: Table S3. List of comorbid genes, related to — Figure 2 [file mmc4.xls]

## Sheet: obesity GWAS genes
Supp. Table 3: List of comorbid genes
Cytokines	Cytokine receptor	Rare infection	Syndromic genes	Chronic obstructive pulmonary disorder	Cardiovascular disease	Hypertension	Diabetes Mellitus	Obesity
ADIPOQ	ACVR1B	APOL1	AHDC1	ARHGAP42	FGF5	ZFAT	HERPUD1	FTO
ADM	ACVR1C	C5	ALG6	NPNT	PRDM8	APOE	CETP	UGT1A4
ADM2	ACVR2A	C6	ASH1L	ADGRG6	APOE	MTHFR	ZPR1	UGT1A1
AGRP	ACVR2B	C7	ASPM	HTR4	NOS3	CUX2	GCKR	UGT1A8
AGT	ACVRL1	C8A	ATP1A1	THSD4	CABCOCO1	PRDM8	PDILT	UGT1A6
AMBN	ADCYAP1R1	C8B	CSDE1	CHRNA5	INSR	FGF5	UMOD	UGT1A7
AMELX	ADIPOR1	C8G	DISC1	SFTPD	RGL3	PRDM8	THEMIS3P	UGT1A5
AMH	ADIPOR2	C9	DPYD	SCGB1A1	ARHGAP42	FGF5	AKR1B1P6	UGT1A9
ANGPTL5	ADRB1	CARD9	HNRNPU	CHRNA3	NPR3	NPR3	THEMIS3P	UGT1A10
ANGPTL7	ADRB2	CCR5	HSD11B1	HTR4	KCNK3	CASZ1	AKR1B1P6	UGT1A3
APLN	AGTR1	DARC	KCND3	THSD4	ZNF831	FGF5	CELSR2	IL1RAP
AREG	AGTR2	EVER1	KCNJ10	CDC123	CLCN6	PRDM8	LPL	SAA2
ARMET	AMHR2	EVER2	KDM5B	HCG20	ATXN2	WNT2B	LIPC-AS1	ST13P5
ARMETL1	ANGPT1	CFD	KIF14	CFDP1	SH2B3	RN7SL222P	LIPC	AC093326.1
ARTN	ANGPT4	FUT2	MIR137	LINC01807	FES	PPIAP43	ALDH1A2	TMEM18
AVP	ANGPTL1	IFNGR1	MTF1	ADGRG6	ZPR1	CACNB2	PPM1G	AL772161.2
AZU1	ANGPTL2	IFNGR2	MTHFR	TET2	ATP2B1	PRDM8	NRBP1	ABO
BDNF	ANGPTL3	IL12B	MTOR	ADGRG6	FTO	FGF5	FADS1	AC090771.1
BMP1	ANGPTL4	IL12RB1	NTNG1	FAM13A	LINC02227	PRDM8	FADS2	RNU4-17P
BMP10	ANGPTL6	IL17F	NTRK1	CASZ1	PLCB1	FGF5	CUBN	IL16
BMP15	APLNR	IL17RA	POGZ	C1GALT1	PPIAP55	NT5C2	PRKAG2	AC108467.1
BMP2	AR	IRAK4	POMGNT1	AGER	LDLR	NPR3	APOC1P1	THAP12P9
BMP3	AVPR1A	IRF7	RERE	THSD4	SMARCA4	PLCD3	APOC1	MIA
BMP4	AVPR1B	NEMO	SLC45A1	ADAM19	CASZ1	FES	SEMA5B	SNRPA
BMP5	AVPR2	OX40	WDR26	ZDHHC20P2	CYP1A2	KCNK3	MPPED2-AS1	CCL16
BMP6	BMPR1A	PACRG	BCL11A	CHRNA3	CSK	WNT2B	APOB	AC011473.3
BMP7	BMPR1B	PARK2	CTNNA2	CHRNB4	CELSR2	FGF5	SEMA5B	KLK12
BMP8A	BMPR2	PFC	CYP27A1	THSD4	LSP1	PRDM8	TRIB1	THAP12P9
BMP8B	BRD8	CFP	DNMT3A	CHRNA3	ADRB1	CNNM2	BAZ1B	AC108467.1
BTC	C3AR1	SAP	FBXO11	CHRNA5	LPA	LINC02577	TCF7L2	RNU4-17P
C19orf10	C5AR1	SH2D1A	HDAC4	IP6K3	PLCE1	PRPS1P1	TDRD15	AC090771.1
C3	CALCR	STAT1	HECW2	LEMD2	PDILT	CYP17A1	ITPK1	AC011511.5
C5	CALCRL	TMC6	KIF5C	ARMC2	PLEKHG1	LSP1	ITPK1	ICAM5
CALCA	CCBP2	TMC8	LNPK	EEFSEC	CACNB2	ARHGAP42	VPS37D	PLA2G2A
CALCB	CCR1	UNC93B1	LRP2	FAM13A	GUCY1A1	RGL3	MLXIPL	TMEM18
CAMP	CCR10	XIAP	MBD5	FAM13A	ABCG8	ATP2B1	FTO	AC093326.1
CAT	CCR3		MYT1L	FAM13A	NT5C2	PRDM8	BCL3	REXO4
CCK	CCR4		NRXN1	AHNAK	SWAP70	FGF5	GCKR	AL136114.1
CCL1	CCR5		POU3F3	LINC01679	MYO9B	RGL3	SHROOM3	AC103796.1
CCL11	CCR6		SATB2	LINC00322	RNU1-96P	INSR	HBB	BDNF
CCL13	CCR7		SCN1A	FAM13A	SOS2	ZNF831	LINC02570	TFAP2B
CCL14	CCR8		SCN2A	RIN3	OPRL1	CYP1A2	LINC00243	CCL23
CCL14-CCL15	CCR9		TRIP12	ID4	SORCS3	CSK	RNU6-1150P	CCL18
CCL15	CCRL1		TTN	CHRNA3	ADO	RGL3	AGPAT3	ECM1
CCL16	CCRL2		ACY1	HTR4	NPNT	FGF5	PDILT	AC131157.1
CCL17	CD40		CACNA1D	TET2	HOXC4	PRDM8	LPA	BCDIN3D
CCL18	CMKLR1		CNTN4	EEFSEC	MARK2P11	ZNF831	CPS1	AL049693.1
CCL19	CNTFR		CTNNB1	HERC1	HOTTIP	KCNK3	TRIM31-AS1	RPS17P5
CCL2	CRHR1		DHX30	TMEM254	GOSR2	KCNK3	TRIM31	ADCY3
CCL20	CRHR2		FOXP1	CDH11	AGT	ATXN2	TSBP1-AS1	DNAJC27
CCL21	CRIM1		MED12L	HMGA2	BANK1	KCNK3	HLA-DRA	NRXN3
CCL22	CRLF1		PCCB	TNS1	ABHD17C	CACNA1D	C2	AL513166.1
CCL23	CRLF2		SETD2	LINC01940	CDC25A	FGD5	OR11A1	CA6
CCL24	CRLF3		SETD5	HDAC4	WNT2B	MOV10	UNCX	BDNF-AS
CCL25	CSF1R		SLC6A1	ZDHHC18	ADH1B	PSMC3	ZFHX3	CFH
CCL26	CSF2RA		STAG1	PLB1	CMIP	C17orf82	SUGP1	AC008946.1
CCL27	CSF2RB		TBC1D23	FAM13A	ZFPM2	NT5C2	CDKN2B-AS1	CCL25
CCL28	CSF3R		TBL1XR1	MTCL1	MECOM	ST13P13	UMOD	TXNL4B
CCL3	CX3CR1		XPC	HSF2BP	INSR	ARHGAP42	BSX	HPR
CCL3L1	CXCR3		ZBTB20	HLA-DQA1	IGF2BP1	CNNM2	RNU7-2P	FCN2
CCL3L2	CXCR4		CEP135	HLA-DQB1	B4GALNT2P1	CABCOCO1	ZFHX3	FAIM2
CCL3L3	CXCR5		GRID2	BMP8A	DPEP1	SBF2	SLC30A3	DGKG
CCL4	CXCR6		NAA15	PPIEL	GCKR	SLC39A8	SIK3	GIPR
CCL4L1	CXCR7		NR3C2	ZFPM2	C20orf181	PHETA1	TCF7L2	SERPINA5
CCL4L2	CYSLTR1		TBCK	CFDP1	NAA38	CUX2	HCG14	SERPINA4
CCL5	CYSLTR2		WDFY3	RARB	ZDHHC18	FGF5	TRIM27	TDGF1
CCL7	DARC		CAMK2A	LINC00886	ZC3HC1	NR1H3	PIP5K1B	LRRC2
CCL8	EDNRA		KDM3B	SLC30A10	CHDH	MTCH2	OR2B2	AL591074.2
CD320	EDNRB		MEF2C	GTF2I	TSC22D2	FGD5	NFATC1	SH2B1
CD40LG	EGFR		NIPBL	ADAMTSL3	SLC9B1	RNU1-96P	MX1	AC009159.4
CD70	ENG		NR2F1	ADAM19	UNC13D	UMOD	TMPRSS2	AC009159.1
CECR1	EPOR		NSD1	C1DP2	PRKAG2	SEMA7A	FAM238C	MAP2K5
CER1	ESR1		PPP2CA	C1DP3	CACNA1D	GPR39	ANKRD26	RNU4-17P
CGA	ESR2		TRIO	HDAC7	ENPEP	SLC44A4	CERT1	AC090771.2
CGB	ESRRA		ZSWIM6	CACNA2D3	PRSS36	ULK4	PDILT	POC5
CGB1	ESRRB		AHI1	HYKK	PRSS8	CAPZA1	UMOD	CPN1
CGB2	ESRRG		ALDH5A1	NPM1P35	LINC01571	BAG6	HIST1H1PS2	GPRC5B
CGB5	FGFR1		ARID1B	ANXA11	C16orf97	AMPD3	POLK	GPR139
CGB7	FGFR2		DLL1	FAM13A	VEGFA	EML6	PRKAG2	RPL5P33
CGB8	FGFR3		HIVEP2	IREB2	USP38	HFE	TPRKB	WFIKKN2
CHGA	FGFR4		JARID2	COL15A1	RXFP2	MYO6	CARMIL1	GNAT2
CHGB	FGFRL1		PHIP	FAM13A	TXNL4B	NPR3	PLEKHH2	CNTN5
CKLF	FLT1		PPP2R5D	HLA-B	HPR	BORCS7-ASMT	MAML3	ADCY3
CLCF1	FLT3		SNX14	STN1	KLF14	BORCS7	BCAS3	TRIM66
CLEC11A	FLT4		SYNGAP1	SYNPO2L	BCAS3	HOTTIP	SLC39A8	TNNI3K
CMA1	FPR1		WASF1	PPARGC1A	HSPA4	CERS5	CDKN2B-AS1	FPGT-TNNI3K
CMTM1	FPR2		ZNF292	DHX15	HGFAC	ARHGAP42		EXOC4 x OR10R1P - AL365440.1
CMTM2	FPR2		ACTB	C1orf143	FBN2	HOTTIP		CFB
CMTM3	FSHR		ACTL6B	TGFB2	LINC01679	FAM219B		AL645922.1
CMTM4	GALR2		AUTS2	ASAP2	LINC00322	MPI		CADM2
CMTM5	GALR3		BRAF	VGLL4	PCSK9	CERS5		AC062015.1
CMTM6	GCGR		CAMK2B	ARHGEF38	SOX6	HCP5		MIR5702
CMTM7	GHR		CDK13	DENND2D	NFKBIA	USP8		AZU1
CMTM8	GHRHR		CEP41	LRMDA	PLCE1	ARHGAP42		PRTN3
CNTF	GHSR		CNTNAP2	FGFR3P1	PKHD1	NUP160		AC090771.2
CORT	GIPR		CTTNBP2	ZDHHC20P2	SVEP1	BANK1		NXPE1
CRH	GLP1R		HOXA1	ADCY5	SEPTIN9	LINC02571		AC020549.3
CSF1	GLP2R		INTS1	MFHAS1	SCAF1	HLA-B		EXOC4 x OR10R1P
CSF2	GNRHR		KMT2C	MICAL3	HSD17B12	HOTTIP		AC007092.1
CSF3	GPER		KMT2E	PABPC4	THADA	PRDM16		AC005586.1
CSH1	GPR17		RAC1	HEYL	COL4A1	MTND1P22		AC005586.2
CSH2	GPR32		RALA	FAM13A	LINC01478	PTPRJ		EXOC4 x AL365440.1 - OR6Y1
CSHL1	GPR33		RELN	AGER	MAD1L1	HOXB-AS3		EXOC4 x AL365440.2
CSPG5	GPR44		RHEB	ITGA1	RORA	HOXB3		OR10R3P
CTF1	GPR77		TRRAP	SPATA9	ALG9	CASZ1		GPR139
CTGF	HNF4A		CHD7	FAM13A	LINC01169	RPL35P4		GPRC5B
CTSG	HNF4G		CLN8	CHRNA5	LFNG	HNRNPA1P73		LINGO2
CX3CL1	HTR3A		CYP11B1	SGF29	GRIFIN	HOXA-AS2		BCDIN3D-AS1
CXCL1	HTR3B		KAT6A	MFAP2	HIPK2	HOXA3		KCNMA1
CXCL10	HTR3C		PRKDC	ZKSCAN1	FGF9	ARHGAP42		PRKCH
CXCL11	HTR3D		RAD21	ARMC2	RN7SL766P	ADRB1		CUL4A
CXCL12	HTR3E		TRAPPC9	ADAM19	AXIN1	NHLRC2		RNU6-382P
CXCL13	IFNAR1		VPS13B	DOCK1	MECOM	GUCY1B1		AC016925.2
CXCL14	IFNAR2		CACNA1B	EEFSEC	EBF1	GRM5		RNU6-1060P
CXCL16	IFNGR1		DOLK	ADGRG6	MXD3	CAPZA1		AL139231.1
CXCL17	IFNGR2		EHMT1	AHNAK	HNF4G	NOS3		AC011029.1
CXCL2	IGF1R		GABBR2	STAU1	HNF1A-AS1	FURIN		HNF4G
CXCL3	IGF2R		NFIB	DDX27	MACROD1	KCNK3		AL139260.1
CXCL5	IL10RA		NTNG2	RSRC1	LIMA1	YES1		MYCBP
CXCL6	IL10RB		NTRK2	RPL10P16	JPH2	RNU6-758P		AL139260.2
CXCL9	IL11RA		PRUNE2	ZNF490	ATG7	BCAR1		AL139260.3
CYR61	IL11RB		RORB	FGF18	PALM2-AKAP2	CYP17A1		OR10R1P - AL365440.1 x EXOC4
DEFA1	IL12RB1		SMARCA2	SPPL2C	LCORL	LRRC10B		EXOC4 x OR6Y1
DEFA3	IL12RB2		STXBP1	MAPT-AS1	CLUAP1	PGPEP1		LEPR
DEFA5	IL13RA1		TSC1	CASC15	NPC1	L3MBTL4		PACS1
DEFB1	IL13RA2		ZNF462	FAM13A	NAV1	MACROD2		TENM3-AS1
DEFB103A	IL15RA		EBF3	PKD2L1	IPO9-AS1	HOXA11		GNPTAB
DEFB104A	IL15RB		KCNMA1	TNS1	PDE10A	HOXA10		EXOC4 x AL365440.2
DEFB4	IL17RA		PCDH15	LINC01807	FAM133B	OR4X1		OR10R2
DKK1	IL17RB		PTEN	DMWD	CDK6	FOLH1		AL356295.1
EBI3	IL17RC		SMC3	CASC17	CACNA1D	FRMD3		LINC01122
EDN1	IL17RD		WAC	RNU7-155P	MRAS	FURIN		NMI
EDN2	IL17RE		ZMYND11	RAB4B	TMEM72-AS1	WDR92		TNFAIP6
EDN3	IL18R1		BRSK2	MIA-RAB4B	DBH-AS1	RPTOR		ETV5
EGF	IL18RAP		DEAF1	RAB4B-EGLN2	DBH	CASZ1		DGKG
EPGN	IL1R1		DHCR7	MMP12	TBC1D19	RPL35P4		RMST
EPO	IL1R2		HEPACAM	MMP3	NPR3	HNRNPA1P73		TGM2
EREG	IL1RAP		HRAS	BTC	ZNF268	SWAP70		HOXB5
ESM1	IL1RL1		KMT2A	DSP	ADCY9	PLCE1		HOXB3
FAM3B	IL1RL2		KMT5B	AMZ1	UBN1	FRMD3		HOXB-AS3
FAM3C	IL20RA		PACS1	C1orf143	USP36	HOXA-AS2		POC5
FAM3D	IL20RB		PAK1	LINC02778	KANK2	HOXA3		SLC25A5P9
FASLG	IL21R		PAX6	LINC01748	VDR	LSP1		FPGT-TNNI3K
FGF1	IL22RA1		PHF21A	SFTPD	OR10AD1	HOXA11		TNNI3K
FGF10	IL22RA2		SHANK2	RIN3	PREX1	HOXA10		C7
FGF11	IL23R		ANKS1B	CDH13	TERF2	LINC02163		RABEP2
FGF12	IL27RA		ARID2	PITPNA	CFDP1	ATP2B1		PAX5
FGF13	IL28RA		C12orf57	RIN3	LINC02513	'-		AC034111.2
FGF14	IL2RA		CACNA1C	PSORS1C1	SLC7A1	GPR20		AC126283.2
FGF16	IL2RB		CEP290	MTCL1	REXO1	FGD4		HS6ST3
FGF17	IL2RG		CUX2	APIP	RUVBL1	GML		SLC41A2
FGF18	IL31RA		GRIN2B	TMEM219	RNF43	LSP1		LINC00599
FGF19	IL3RA		MED13L	PABPC4	TSPOAP1-AS1	FGD5		TNKS
FGF2	IL4R		PAH	HEYL	MAFB	STN1		RPTOR
FGF20	IL5RA		PRICKLE1	CHRM3	NPR1	LRRC7		LINC01524
FGF21	IL6R		PTPN11	CHRM3-AS2	INPP5A	SLC12A9		SSR3
FGF22	IL7R		SCN8A	ITGB8	HNRNPFP1	MYO9B		TIPARP-AS1
FGF23	IL8RA		SETD1B	PSORS1C1	SLC9A3R2	CYP11B2		TDH
FGF3	IL8RB		SMARCC2	TGFB2	DDX23	GML		AL445687.2
FGF4	IL9R		SOX5	THRA	WNT3A	ENPEP		RNU6-716P
FGF5	INSR		SYT1	SYN3	SEPTIN14P17	DLK1		AL354741.1
FGF6	KDR		CDK8	DTWD1	LINC02235	MEG3		FAM155A
FGF7	LEPR		CHAMP1	RFX6	NCALD	HMGCS2		AL356364.1
FGF8	LGR4		NBEA	RPS29P13	PAQR5	ATP2B1		LYPLAL1-AS1
FGF9	LGR5		PCCA	BTBD1	C1QTNF4	SWAP70		AC118549.1
FIGF	LGR6		SETDB2	LINC01804	GLYAT	LRRC4C		NCAM2
FIGNL2	LHCGR		CCNK	CDH13	LINC02468	PLEKHH2		TECTB
FLT3LG	LIFR		CDC42BPB	TNRC6A	USP34	LINC00862		ADCY9
FSHB	LTB4R		CHD8	RSPH6A	LINC02245	CDKN2B-AS1		MRPS22
GAL	LTB4R2		DYNC1H1	ZNF319	LINC02576	CACNB2		GPR1
GALP	LTBR		ESR2	TEPP	HIVEP2	HECTD4		GAS8
GAST	MC1R		FOXG1	CCDC69	Y_RNA	NFATC2		URAHP
GCG	MC2R		IRF2BPL	GM2A	PRDM6	OR5B12		AC011483.1
GDF1	MC3R		PACS2	RREB1	C5orf56	UMOD		KLK7
GDF10	MC4R		PRKD1	EFCAB5	NDUFAF6	PTPMT1		LINC01615
GDF11	MCHR1		TRAPPC6B	MIR4734	FREM1	NDUFS3		LINC02544
GDF15	MCHR2		YY1	EPOP	CPEB2	LSP1		AC008060.1
GDF2	MET		ALDH1A3	CHRNA3	HOXB3	FSTL4		HNRNPA1P31
GDF3	MLNR		ARNT2	IREB2	HOXB-AS3	STK3		RNU6-61P
GDF5	MPL		BBS4	IREB2	HOXB5	SLC39A12		AC124242.3
GDF6	MTNR1A		CHD2	LINC02252	UBASH3B	CACNB2		CCDC77
GDF7	MTNR1B		GATM	PDZD2	CCND2			AC022690.1
GDF9	NGFR		MAGEL2	COX10-AS1	CCND2-AS1			AC022690.2
GDNF	NMBR		MEIS2	CDRT15P1	DNAJC27-AS1			TCF7L2
GH1	NPR1		NTRK3	CHRNA3	MTRF1			RNU7-165P
GH2	NPR3		RORA	SFTPD	RAC1P3			RNU6-649P
GHRH	NR0B1		SIN3A	RARB	MCF2L			AC092169.1
GHRL	NR0B2		UBE3A	LINC01876	PCNX1			NPC1
GIP	NR1D1		ANKRD11	RBMS3	PLPP3			SLC35A1
GKN1	NR1D2		CHMP1A	SLMAP	ZFAND2A			AL049697.1
GMFB	NR1H2		CREBBP	STN1	RYK			AL512603.2
GMFG	NR1H3		CTCF	HSPA4	LINC02004			AL512603.1
GNRH1	NR1H4		GRIN2A	SFTPD	LPL			CBLIF
GNRH2	NR1I2		TRAF7	FGD6	FGD5			MRPL16
GPHA2	NR1I3		TSC2	ITPK1	PAX2			ANO5
GPHB5	NR2C1		USP7	CYS1	CERT1			AC008115.2
GPI	NR2C2		WWOX	FUT8	HMGCR			GPR19
GREM1	NR2E1		CACNA1G	Metazoa_SRP	RN7SL804P			AL161910.1
GREM2	NR2E3		CHD3	TNPO1	YEATS4			SEMA4D
GRN	NR2F1		DLG4	RNU6-234P	UHRF1			CHL1
GRP	NR2F2		KANSL1	ASB1	RTKN2			NEGR1
GUCA2A	NR2F6		KDM6B	ASTN2	ARID5B			TENT5A
HAMP	NR3C1		MED13	CCDC91	GML			AL590824.1
HBEGF	NR3C2		NF1	FTO	CYP11B2			AC091857.1
HDGF	NR4A1		PPM1D	GPR65	MECOM			RPL36AP21
HDGFRP3	NR4A2		PSMD12	RNU6-835P	PKD2L1			INHBB
HGF	NR4A3		RAI1	CNTN4	RPS6			LINC01101
HTN3	NR5A1		RNF135	EEFSEC	RPS23P2			SLC8A1
IAPP	NR5A2		SGSH	RSL24D1P6	PCDH18			AC013262.1
IFNA1	NR6A1		TANC2	TSPY26P	UPF3A			RN7SL201P
IFNA10	NRP1		TAOK1	CFDP1	GMDS			PTDSS2
IFNA13	NRP2		TLK2	TESK2	FOXC1			TIPARP-AS1
IFNA14	OGFR		VAMP2	TSPAN14	HSF2BP			SSR3
IFNA16	OPRD1		ASXL3	Y_RNA	ABCF3			AP000894.1
IFNA17	OPRK1		SETBP1	MMP15	ARNTL			BOLA2P1
IFNA2	OPRL1		TCF4	CRACR2B	DLEU1			LINC02654
IFNA21	OPRM1		ATP1A3	IREB2	DLEU7			RNU6-1075P
IFNA4	OSMR		BRD4	BNIP3P1	BAHCC1			LINC02465
IFNA5	OXTR		CNOT3	SGCD	RNU1-46P			RTP4
IFNA6	PGR		DMPK	SLC35F3	MEX3C			CXCR5
IFNA7	PGRMC2		KPTN	ZBTB38	NMT1			AP004609.1
IFNA8	PLAUR		MBOAT7	EML4	DOCK7			SUGP1
IFNB1	PLXNA1		NACC1	EMP2	GTF2B			PNPLA3
IFNE	PLXNA2		NFIX	TEKT5	RN7SL299P			ARG1
IFNG	PLXNA3		PIK3R2	NUP42	SIPA1L2			SCNN1A
IFNK	PLXNA4		PRR12	KLHL7	GTF2I			CASC15
IFNW1	PLXNB1		SMARCA4	PCDH15	CASC15			TBCE
IGF1	PLXNB2		UNC13A	CAPRIN2	IRX1			FXN
IGF2	PLXNB3		ADNP	KCNMA1	TANGO2			AL358113.1
IL10	PLXNC1		EEF1A2	SIX4	PGPEP1			AC096639.1
IL11	PLXND1		KCNB1	SIX1	SMARCE1			SOCS2-AS1
IL12A	PPARA		KCNQ2	RAB4B	TRIM48			SOX6
IL12B	PPARD		DYRK1A	MIA-RAB4B	OR4A6P			OR2W5
IL13	PPARG		SIK1	RAB4B-EGLN2	PHF13			OR2B11
IL15	PRLHR		SON	ZBTB9	SRRM1			NUP98
IL16	PRLR		ADSL	GGNBP1	PRKCE			FARS2
IL17A	PTAFR		CHKB	LINC02812	HBS1L			SDCCAG8
IL17B	PTGDR		DEPDC5	SLC25A3P1	MYB			METTL15
IL17C	PTGDS		EP300	RIN3	AKR1B1			AL136962.1
IL17D	PTGER1		LZTR1	SUZ12P1	AKR1B10			AL512484.1
IL17F	PTGER2		PRODH	ADAM20P3	RPL23AP31			RAMP3
IL18	PTGER3		SHANK3	DLG2	PRKAG3			AC073968.2
IL19	PTGER4		TBX1	LINC02252	CASC15			LHFPL3
IL1A	PTGFR		TCF20	PLXNA4	ARL15			TTC28
IL1B	PTH1R		AFF2	PCDH9	LINC01344			TTC28-AS1
IL1F10	PTH2R		AP1S2	CEP70	SPTBN5			PCDH9
IL1F5	RARA		ARHGEF9	USP24	C22orf31			AC068688.1
IL1F6	RARB		ARX	HSBP1	MYEOV			AC079052.1
IL1F7	RARG		ATRX		DCUN1D5			AC092047.1
IL1F8	ROBO1		BCORL1		PRDM16			VIPR1
IL1F9	ROBO2		BRWD3		HS1BP3			WWOX
IL1RN	ROBO3		CASK		FOSL2			AC004052.1
IL2	RORA		CDKL5		HIBADH			LINC02503
IL20	RORB		CLCN4		PNKD			PTPRG
IL21	RORC		CNKSR2		TMBIM1			FHIT
IL22	RXFP1		DDX3X		MXI1			MTRNR2L7
IL23A	RXFP2		DMD		LINC01153			AL132657.1
IL24	RXFP3		FMR1		RN7SKP167
IL25	RXRA		FRMPD4		CDKAL1
IL26	RXRB		HCFC1		UBXN2B
IL27	RXRG		HDAC8		GIT2
IL28A	S1PR1		HNRNPH2		TCHP
IL28B	S1PR2		HUWE1		FBRSL1
IL29	SCTR		IQSEC2		S1PR2
IL3	SDC1		KDM5C		DNMT1
IL31	SDC2		KDM6A		NFATC2
IL32	SDC3		MAOA		WT1-AS
IL33	SDC4		MECP2		LHFPL2
IL34	SORT1		NEXMIF		TIMD4
IL4	SSTR1		OCRL		DPYSL2
IL5	SSTR2		OPHN1		WRN
IL6	SSTR5		PCDH19		FTH1P7
IL6ST	ST2		PHF8		MARK3
IL7	TACR1		RLIM		CKB
IL8	TEK		RPL10		CDCA5
IL9	TGFBR1		RPS6KA3		DDX56
INHA	TGFBR2		SLC6A8		NPC1L1
INHBA	TGFBR3		SLC9A6		WAPL
INHBB	THRA		SMC1A		YES1
INHBC	THRB		TAF1		APOLD1
INHBE	TIE1		UPF3B		FAM131C
INS	TNFRSF10A		USP9X		EPHA2
INS-IGF2	TNFRSF10B				CCDC148
INSL3	TNFRSF10C				SORBS1
INSL4	TNFRSF10D				ARMC4
INSL5	TNFRSF11A				C20orf203
INSL6	TNFRSF12A				NOL4L-DT
JAG1	TNFRSF13B				RERE
JAG2	TNFRSF13C				CCDC170
KGFLP1	TNFRSF14				CADPS2
KGFLP2	TNFRSF17				BICC1
KITLG	TNFRSF18				MPPED2-AS1
KL	TNFRSF19				CRTC1
LACRT	TNFRSF1A				LINC01122
LECT2	TNFRSF1B				ADK
LEFTY1	TNFRSF21				LINC01485
LEFTY2	TNFRSF25				CPEB4
LEP	TNFRSF4				LINC00824
LHB	TNFRSF6B				ZCCHC7
LIF	TNFRSF8				ATL1
LRSAM1	TNFRSF9
LTA	TRHR
LTB	TSHR
LTBP1	TUBB3
LTBP2	VDR
LTBP3	VIPR1
LTBP4	VIPR2
MDK	XCR1
MIA
MIF
MLN
MSTN
NAMPT
NDP
NENF
NGF
NMB
NODAL
NOV
NPFF
NPPA
NPPB
NPPC
NPY
NRG1
NRG2
NRG3
NRG4
NRTN
NTF3
NTF4
NTS
NUDT6
OGN
OSGIN1
OSM
OSTN
OXT
P11
PDGFA
PDGFB
PDGFC
PDGFD
PDGFRA
PDGFRB
PDGFRL
PDYN
PENK
PF4
PF4V1
PGF
PLAU
PMCH
PNOC
POMC
PPBP
PPBPL1
PPBPL2
PPY
PRL
PRLH
PROK1
PROK2
PSPN
PTH
PTH2
PTHLH
PTN
PYY
QRFP
RABEP1
RABEP2
REG1A
RETN
RETNLB
RLN1
RLN2
RLN3
RNASE2
S100A6
SAA1
SAA2
SBDS
SCG2
SCGB3A1
SCT
SCYE1
SECTM1
SEMA3A
SEMA3B
SEMA3C
SEMA3D
SEMA3E
SEMA3F
SEMA3G
SEMA4A
SEMA4B
SEMA4C
SEMA4D
SEMA4F
SEMA4G
SEMA5A
SEMA5B
SEMA6A
SEMA6B
SEMA6C
SEMA6D
SEMA7A
SLIT1
SLIT2
SLURP1
SPP1
SST
STC1
STC2
TAC1
TDGF1
TDGF3
TG
TGFA
TGFB1
TGFB2
TGFB3
THPO
TNC
TNF
TNFRSF11B
TNFSF10
TNFSF11
TNFSF12
TNFSF13
TNFSF13B
TNFSF14
TNFSF15
TNFSF18
TNFSF4
TNFSF8
TNFSF9
TOR2A
TRH
TSHB
TSLP
TXLNA
TYMP
UCN
UCN2
UCN3
UTS2
UTS2D
VEGFA
VEGFB
VEGFC
VGF
VIP
XCL1
XCL2
