# Supplementary material for: Single-cell transcriptome identifies FCGR3B upregulated subtype of alveolar macrophages in patients with critical COVID-19
Source: iScience. 2021 Aug 25;24(9):103030. doi: 10.1016/j.isci.2021.103030 (PMC8384759; doi:10.1016/j.isci.2021.103030)
Supplement: Table S4. Pathway enrichment of Cluster 11, related to — Figure 2 [file mmc5.xls]

## Sheet: Supp_table4A
Supp. Table 4A: List of enriched set of genes and their p-values using gene overalap package in R.
Pathwayid	Pathwayname	p-value	Oddsratio	FDR
GO:0019221	CYTOKINE-MEDIATED SIGNALING PATHWAY	2.23385e-22	17.2309	6.50051e-20
GO:0071357	CELLULAR RESPONSE TO TYPE I INTERFERON	1.26657e-17	69.1278	1.22858e-15
GO:0060337	TYPE I INTERFERON SIGNALING PATHWAY	1.26657e-17	69.1278	1.22858e-15
GO:0009607	RESPONSE TO BIOTIC STIMULUS	2.36812e-17	11.2833	1.7228e-15
GO:0034340	RESPONSE TO TYPE I INTERFERON	3.19807e-17	63.3675	1.86128e-15
GO:0051707	RESPONSE TO OTHER ORGANISM	1.2867e-16	11.0129	5.63493e-15
GO:0043207	RESPONSE TO EXTERNAL BIOTIC STIMULUS	1.35548e-16	10.9872	5.63493e-15
GO:0045087	INNATE IMMUNE RESPONSE	5.66498e-16	12.1789	2.06063e-14
GO:0030595	LEUKOCYTE CHEMOTAXIS	1.60911e-13	28.9673	5.20278e-12
GO:0030593	NEUTROPHIL CHEMOTAXIS	4.19749e-13	42.8332	1.22147e-11
GO:0060326	CELL CHEMOTAXIS	6.21489e-13	21.4333	1.64412e-11
GO:0071621	GRANULOCYTE CHEMOTAXIS	8.70177e-13	39.5003	2.11018e-11
GO:1990266	NEUTROPHIL MIGRATION	1.22816e-12	38.0722	2.7492e-11
GO:0097530	GRANULOCYTE MIGRATION	2.62203e-12	34.9915	5.23324e-11
GO:0034341	RESPONSE TO INTERFERON-GAMMA	2.69755e-12	22.4082	5.23324e-11
GO:0006954	INFLAMMATORY RESPONSE	2.11052e-11	11.2357	3.8385e-10
GO:0097529	MYELOID LEUKOCYTE MIGRATION	3.32225e-11	26.5171	5.68691e-10
GO:0006935	CHEMOTAXIS	9.49219e-11	10.0907	1.53457e-09
GO:0042330	TAXIS	1.03006e-10	10.0318	1.57762e-09
GO:0098542	DEFENSE RESPONSE TO OTHER ORGANISM	2.21895e-10	10.3981	3.22858e-09
GO:0009615	RESPONSE TO VIRUS	4.7094e-10	13.9774	6.52589e-09
GO:0045321	LEUKOCYTE ACTIVATION	5.10304e-10	7.24842	6.74993e-09
GO:0050900	LEUKOCYTE MIGRATION	7.17557e-10	11.7646	9.07866e-09
GO:0002274	MYELOID LEUKOCYTE ACTIVATION	2.34761e-09	8.67629	2.74301e-08
GO:0050729	POSITIVE REGULATION OF INFLAMMATORY RESPONSE	2.35653e-09	20.7063	2.74301e-08
GO:0051607	DEFENSE RESPONSE TO VIRUS	2.56331e-09	16.5049	2.86893e-08
GO:0001817	REGULATION OF CYTOKINE PRODUCTION	2.76292e-09	7.89653	2.97781e-08
GO:0071346	CELLULAR RESPONSE TO INTERFERON-GAMMA	7.57672e-09	17.9592	7.87438e-08
GO:0032101	REGULATION OF RESPONSE TO EXTERNAL STIMULUS	1.11517e-08	6.65051	1.11901e-07
GO:0043901	NEGATIVE REGULATION OF MULTI-ORGANISM PROCESS	1.56867e-08	16.4365	1.52161e-07
GO:0070098	CHEMOKINE-MEDIATED SIGNALING PATHWAY	1.87811e-08	28.0402	1.763e-07
GO:0006915	APOPTOTIC PROCESS	2.72344e-08	6.23566	2.47662e-07
GO:0042119	NEUTROPHIL ACTIVATION	3.03526e-08	8.46601	2.67655e-07
GO:0036230	GRANULOCYTE ACTIVATION	3.33323e-08	8.39532	2.85285e-07
GO:1990868	RESPONSE TO CHEMOKINE	3.93033e-08	25.0032	3.17702e-07
GO:1990869	CELLULAR RESPONSE TO CHEMOKINE	3.93033e-08	25.0032	3.17702e-07
GO:0002366	LEUKOCYTE ACTIVATION INVOLVED IN IMMUNE RESPONSE	4.96298e-08	7.3848	3.90331e-07
GO:0045069	REGULATION OF VIRAL GENOME REPLICATION	5.32181e-08	23.8514	4.01042e-07
GO:0002263	CELL ACTIVATION INVOLVED IN IMMUNE RESPONSE	5.37479e-08	7.33505	4.01042e-07
GO:0048525	NEGATIVE REGULATION OF VIRAL PROCESS	6.16076e-08	23.2817	4.48195e-07
GO:0045071	NEGATIVE REGULATION OF VIRAL GENOME REPLICATION	6.88273e-08	33.7971	4.88506e-07
GO:0009617	RESPONSE TO BACTERIUM	8.56617e-08	7.04974	5.93513e-07
GO:0031349	POSITIVE REGULATION OF DEFENSE RESPONSE	1.17003e-07	8.29983	7.91811e-07
GO:2001242	REGULATION OF INTRINSIC APOPTOTIC SIGNALING PATHWAY	1.47834e-07	15.4498	9.77721e-07
GO:0043903	REGULATION OF SYMBIOSIS, ENCOMPASSING MUTUALISM THROUGH PARASITISM	1.52476e-07	12.4312	9.86011e-07
GO:0032103	POSITIVE REGULATION OF RESPONSE TO EXTERNAL STIMULUS	1.68525e-07	10.3559	1.0661e-06
GO:0042379	CHEMOKINE RECEPTOR BINDING	1.80788e-07	28.3325	1.11935e-06
GO:0043312	NEUTROPHIL DEGRANULATION	1.92772e-07	7.90658	1.16868e-06
GO:0002283	NEUTROPHIL ACTIVATION INVOLVED IN IMMUNE RESPONSE	2.10504e-07	7.839	1.21882e-06
GO:0045055	REGULATED EXOCYTOSIS	2.12631e-07	6.51888	1.21882e-06
GO:0071347	CELLULAR RESPONSE TO INTERLEUKIN-1	2.13608e-07	14.6883	1.21882e-06
GO:0016477	CELL MIGRATION	2.20384e-07	5.65658	1.2333e-06
GO:0002446	NEUTROPHIL MEDIATED IMMUNITY	2.39837e-07	7.73976	1.31684e-06
GO:0043900	REGULATION OF MULTI-ORGANISM PROCESS	2.46288e-07	8.65575	1.32722e-06
GO:0002443	LEUKOCYTE MEDIATED IMMUNITY	2.57051e-07	6.41226	1.36003e-06
GO:0043299	LEUKOCYTE DEGRANULATION	3.03224e-07	7.56411	1.57568e-06
GO:0002444	MYELOID LEUKOCYTE MEDIATED IMMUNITY	3.73388e-07	7.41112	1.90625e-06
GO:0002275	MYELOID CELL ACTIVATION INVOLVED IN IMMUNE RESPONSE	3.97087e-07	7.3664	1.99228e-06
GO:0032940	SECRETION BY CELL	4.87934e-07	5.3112	2.40659e-06
GO:1903901	NEGATIVE REGULATION OF VIRAL LIFE CYCLE	5.5531e-07	23.1142	2.69325e-06
GO:0070555	RESPONSE TO INTERLEUKIN-1	6.0405e-07	12.7198	2.88162e-06
GO:0050792	REGULATION OF VIRAL PROCESS	7.3078e-07	12.3877	3.42995e-06
GO:0006887	EXOCYTOSIS	8.85332e-07	5.75076	4.08939e-06
GO:0050778	POSITIVE REGULATION OF IMMUNE RESPONSE	9.54501e-07	5.71247	4.34e-06
GO:1903900	REGULATION OF VIRAL LIFE CYCLE	1.03346e-06	14.9986	4.62673e-06
GO:0008009	CHEMOKINE ACTIVITY	1.07251e-06	32.1308	4.72881e-06
GO:0005126	CYTOKINE RECEPTOR BINDING	1.11335e-06	9.69837	4.83559e-06
GO:0005125	CYTOKINE ACTIVITY	1.54194e-06	11.1653	6.5986e-06
GO:0002720	POSITIVE REGULATION OF CYTOKINE PRODUCTION INVOLVED IN IMMUNE RESPONSE	1.58264e-06	29.509	6.67462e-06
GO:0002824	POSITIVE REGULATION OF ADAPTIVE IMMUNE RESPONSE BASED ON SOMATIC RECOMBINATION OF IMMUNE RECEPTORS BUILT FROM IMMUNOGLOBULIN SUPERFAMILY DOMAINS	1.7941e-06	18.664	7.45833e-06
GO:0031347	REGULATION OF DEFENSE RESPONSE	2.13485e-06	5.31388	8.74988e-06
GO:0002819	REGULATION OF ADAPTIVE IMMUNE RESPONSE	2.17012e-06	13.3382	8.77091e-06
GO:0070820	TERTIARY GRANULE	2.35476e-06	13.1679	9.38678e-06
GO:0002821	POSITIVE REGULATION OF ADAPTIVE IMMUNE RESPONSE	2.38722e-06	17.7217	9.38758e-06
GO:0002708	POSITIVE REGULATION OF LYMPHOCYTE MEDIATED IMMUNITY	2.52311e-06	17.5328	9.68904e-06
GO:0001934	POSITIVE REGULATION OF PROTEIN PHOSPHORYLATION	2.53047e-06	4.91214	9.68904e-06
GO:0043410	POSITIVE REGULATION OF MAPK CASCADE	3.63334e-06	6.48848	1.37312e-05
GO:0045637	REGULATION OF MYELOID CELL DIFFERENTIATION	3.72609e-06	9.86092	1.37696e-05
GO:0045089	POSITIVE REGULATION OF INNATE IMMUNE RESPONSE	3.73814e-06	8.31303	1.37696e-05
GO:0001819	POSITIVE REGULATION OF CYTOKINE PRODUCTION	4.27198e-06	7.13144	1.55393e-05
GO:0050727	REGULATION OF INFLAMMATORY RESPONSE	4.72354e-06	7.04744	1.69698e-05
GO:0002709	REGULATION OF T CELL MEDIATED IMMUNITY	5.38805e-06	22.5653	1.9121e-05
GO:0060333	INTERFERON-GAMMA-MEDIATED SIGNALING PATHWAY	6.65065e-06	21.5604	2.33173e-05
GO:0002221	PATTERN RECOGNITION RECEPTOR SIGNALING PATHWAY	6.87353e-06	14.607	2.38119e-05
GO:0001664	G PROTEIN-COUPLED RECEPTOR BINDING	8.33043e-06	8.79293	2.85195e-05
GO:0002705	POSITIVE REGULATION OF LEUKOCYTE MEDIATED IMMUNITY	9.37654e-06	13.8004	3.17276e-05
GO:0002791	REGULATION OF PEPTIDE SECRETION	9.55628e-06	6.48045	3.19641e-05
GO:0030141	SECRETORY GRANULE	1.02829e-05	4.90873	3.40037e-05
GO:0042590	ANTIGEN PROCESSING AND PRESENTATION OF EXOGENOUS PEPTIDE ANTIGEN VIA MHC CLASS I	1.05007e-05	19.5298	3.43337e-05
GO:0071216	CELLULAR RESPONSE TO BIOTIC STIMULUS	1.27125e-05	10.0677	4.11037e-05
HSA04650	NATURAL KILLER CELL MEDIATED CYTOTOXICITY	1.36304e-05	12.8756	4.35874e-05
GO:0002699	POSITIVE REGULATION OF IMMUNE EFFECTOR PROCESS	1.39235e-05	9.91906	4.40405e-05
GO:0002718	REGULATION OF CYTOKINE PRODUCTION INVOLVED IN IMMUNE RESPONSE	1.41799e-05	18.2841	4.43693e-05
GO:2001233	REGULATION OF APOPTOTIC SIGNALING PATHWAY	1.48959e-05	6.94703	4.6114e-05
GO:0002822	REGULATION OF ADAPTIVE IMMUNE RESPONSE BASED ON SOMATIC RECOMBINATION OF IMMUNE RECEPTORS BUILT FROM IMMUNOGLOBULIN SUPERFAMILY DOMAINS	1.65953e-05	12.4193	5.08339e-05
GO:0043065	POSITIVE REGULATION OF APOPTOTIC PROCESS	1.86358e-05	5.4087	5.64897e-05
GO:0043068	POSITIVE REGULATION OF PROGRAMMED CELL DEATH	1.97521e-05	5.37318	5.92562e-05
GO:0002706	REGULATION OF LYMPHOCYTE MEDIATED IMMUNITY	2.00603e-05	11.9915	5.95667e-05
GO:0002758	INNATE IMMUNE RESPONSE-ACTIVATING SIGNAL TRANSDUCTION	2.09109e-05	9.29036	6.14654e-05
GO:0051047	POSITIVE REGULATION OF SECRETION	2.19286e-05	6.60201	6.38123e-05
GO:0071356	CELLULAR RESPONSE TO TUMOR NECROSIS FACTOR	2.46836e-05	9.04279	7.11182e-05
GO:0002474	ANTIGEN PROCESSING AND PRESENTATION OF PEPTIDE ANTIGEN VIA MHC CLASS I	2.57898e-05	16.0426	7.35768e-05
GO:0002237	RESPONSE TO MOLECULE OF BACTERIAL ORIGIN	2.79026e-05	7.38529	7.88315e-05
GO:0051235	MAINTENANCE OF LOCATION	2.87394e-05	11.2183	8.0415e-05
GO:0051046	REGULATION OF SECRETION	2.93562e-05	4.73524	8.13586e-05
GO:2001243	NEGATIVE REGULATION OF INTRINSIC APOPTOTIC SIGNALING PATHWAY	2.99699e-05	15.5236	8.1507e-05
GO:0002702	POSITIVE REGULATION OF PRODUCTION OF MOLECULAR MEDIATOR OF IMMUNE RESPONSE	2.99699e-05	15.5236	8.1507e-05
GO:0045088	REGULATION OF INNATE IMMUNE RESPONSE	3.10515e-05	6.30369	8.36666e-05
GO:0002218	ACTIVATION OF INNATE IMMUNE RESPONSE	3.75694e-05	8.44592	0.0001003
GO:0050708	REGULATION OF PROTEIN SECRETION	3.90003e-05	6.11438	0.000103173
GO:0010942	POSITIVE REGULATION OF CELL DEATH	3.9965e-05	4.95707	0.000104773
GO:2001235	POSITIVE REGULATION OF APOPTOTIC SIGNALING PATHWAY	4.57199e-05	10.2878	0.000118034
HSA04060	CYTOKINE-CYTOKINE RECEPTOR INTERACTION	4.58346e-05	8.17376	0.000118034
GO:0009611	RESPONSE TO WOUNDING	4.6967e-05	5.33502	0.000119889
GO:0009897	EXTERNAL SIDE OF PLASMA MEMBRANE	5.16123e-05	6.74603	0.000129743
GO:0034612	RESPONSE TO TUMOR NECROSIS FACTOR	5.17187e-05	8.01308	0.000129743
GO:0071222	CELLULAR RESPONSE TO LIPOPOLYSACCHARIDE	5.68028e-05	9.87794	0.000141279
GO:0099503	SECRETORY VESICLE	6.03091e-05	4.10239	0.000148728
HSA04062	CHEMOKINE SIGNALING PATHWAY	6.40406e-05	9.6611	0.000156603
GO:0042060	WOUND HEALING	6.72722e-05	5.68046	0.000163135
GO:0071219	CELLULAR RESPONSE TO MOLECULE OF BACTERIAL ORIGIN	6.99379e-05	9.50129	0.000168198
GO:1903530	REGULATION OF SECRETION BY CELL	7.15519e-05	4.63121	0.000169319
GO:0002793	POSITIVE REGULATION OF PEPTIDE SECRETION	7.15677e-05	7.59498	0.000169319
GO:0019730	ANTIMICROBIAL HUMORAL RESPONSE	7.59132e-05	12.6514	0.000178151
GO:0097190	APOPTOTIC SIGNALING PATHWAY	7.65408e-05	7.511	0.000178187
GO:0043408	REGULATION OF MAPK CASCADE	7.88114e-05	4.5789	0.000182017
GO:0002757	IMMUNE RESPONSE-ACTIVATING SIGNAL TRANSDUCTION	8.49491e-05	5.50309	0.000194647
GO:1903532	POSITIVE REGULATION OF SECRETION BY CELL	8.70369e-05	6.24131	0.000197873
GO:0002703	REGULATION OF LEUKOCYTE MEDIATED IMMUNITY	0.000106267	8.77837	0.000239719
GO:0055076	TRANSITION METAL ION HOMEOSTASIS	0.000111186	11.6283	0.000246986
GO:0019955	CYTOKINE BINDING	0.000111186	11.6283	0.000246986
GO:0007596	BLOOD COAGULATION	0.000119845	6.96849	0.000264204
GO:0050817	COAGULATION	0.000124839	6.92115	0.000273144
GO:0007599	HEMOSTASIS	0.000132645	6.85133	0.000288058
GO:0002764	IMMUNE RESPONSE-REGULATING SIGNALING PATHWAY	0.000141878	5.12703	0.000305827
GO:0032496	RESPONSE TO LIPOPOLYSACCHARIDE	0.000158477	6.64952	0.000339094
GO:0098552	SIDE OF MEMBRANE	0.000184298	4.94302	0.000391464
GO:0002700	REGULATION OF PRODUCTION OF MOLECULAR MEDIATOR OF IMMUNE RESPONSE	0.000186184	10.3655	0.000392606
GO:0001816	CYTOKINE PRODUCTION	0.000204944	10.1462	0.000425992
GO:0031901	EARLY ENDOSOME MEMBRANE	0.000204944	10.1462	0.000425992
GO:0002253	ACTIVATION OF IMMUNE RESPONSE	0.000224838	4.80775	0.000464028
GO:0060548	NEGATIVE REGULATION OF CELL DEATH	0.000227932	3.76999	0.000467101
GO:0090087	REGULATION OF PEPTIDE TRANSPORT	0.000245714	4.32013	0.00050002
GO:0002697	REGULATION OF IMMUNE EFFECTOR PROCESS	0.000250851	5.31388	0.000506928
GO:1903706	REGULATION OF HEMOPOIESIS	0.00029898	5.17202	0.000600022
GO:0030307	POSITIVE REGULATION OF CELL GROWTH	0.000330499	9.11363	0.000658734
GO:0051100	NEGATIVE REGULATION OF BINDING	0.000339924	9.05585	0.00067291
GO:0010469	REGULATION OF SIGNALING RECEPTOR ACTIVITY	0.000344781	4.52438	0.000677915
GO:0043066	NEGATIVE REGULATION OF APOPTOTIC PROCESS	0.000347331	3.82744	0.000678345
GO:0050714	POSITIVE REGULATION OF PROTEIN SECRETION	0.000367811	6.91573	0.000713554
GO:0048018	RECEPTOR LIGAND ACTIVITY	0.000395845	4.95098	0.000762115
GO:0055065	METAL ION HOMEOSTASIS	0.000398081	4.43259	0.000762115
GO:0043069	NEGATIVE REGULATION OF PROGRAMMED CELL DEATH	0.000408296	3.75032	0.000776564
GO:0002478	ANTIGEN PROCESSING AND PRESENTATION OF EXOGENOUS PEPTIDE ANTIGEN	0.000469618	8.41589	0.000887395
GO:0030659	CYTOPLASMIC VESICLE MEMBRANE	0.000492582	3.93923	0.000924784
GO:0019884	ANTIGEN PROCESSING AND PRESENTATION OF EXOGENOUS ANTIGEN	0.000560734	8.08262	0.00104598
GO:1902532	NEGATIVE REGULATION OF INTRACELLULAR SIGNAL TRANSDUCTION	0.00056578	4.68032	0.00104868
GO:0012506	VESICLE MEMBRANE	0.000606863	3.82983	0.0011177
GO:0048002	ANTIGEN PROCESSING AND PRESENTATION OF PEPTIDE ANTIGEN	0.000618429	7.90369	0.00113184
GO:0042742	DEFENSE RESPONSE TO BACTERIUM	0.000633097	6.2173	0.00115145
GO:0050707	REGULATION OF CYTOKINE SECRETION	0.000696683	7.69088	0.00125922
GO:0051050	POSITIVE REGULATION OF TRANSPORT	0.000724889	3.48763	0.00129683
GO:0030545	RECEPTOR REGULATOR ACTIVITY	0.000726405	4.49737	0.00129683
GO:0006959	HUMORAL IMMUNE RESPONSE	0.000784245	5.9587	0.00139156
GO:0051223	REGULATION OF PROTEIN TRANSPORT	0.000793543	4.00859	0.00139952
GO:0030667	SECRETORY GRANULE MEMBRANE	0.000811936	5.91766	0.00142333
GO:0032880	REGULATION OF PROTEIN LOCALIZATION	0.000837053	3.4236	0.00145858
GO:1901701	CELLULAR RESPONSE TO OXYGEN-CONTAINING COMPOUND	0.000894636	3.39425	0.00154964
GO:0055080	CATION HOMEOSTASIS	0.000926383	3.91774	0.00159513
GO:0098771	INORGANIC ION HOMEOSTASIS	0.00103489	3.85364	0.00177148
GO:0019882	ANTIGEN PROCESSING AND PRESENTATION	0.00110868	6.9071	0.0018867
GO:0009986	CELL SURFACE	0.0011278	3.51634	0.00190808
GO:0080135	REGULATION OF CELLULAR RESPONSE TO STRESS	0.00114229	3.79713	0.00192143
GO:0070201	REGULATION OF ESTABLISHMENT OF PROTEIN LOCALIZATION	0.00125858	3.74222	0.00210487
GO:2001234	NEGATIVE REGULATION OF APOPTOTIC SIGNALING PATHWAY	0.00141301	6.52781	0.00234964
GO:0042110	T CELL ACTIVATION	0.00155648	6.38135	0.00256215
GO:0005768	ENDOSOME	0.00155842	3.35974	0.00256215
GO:0010008	ENDOSOME MEMBRANE	0.00170492	4.3886	0.00278726
GO:0051345	POSITIVE REGULATION OF HYDROLASE ACTIVITY	0.00185634	3.52674	0.00301288
GO:0005769	EARLY ENDOSOME	0.00186364	5.00213	0.00301288
GO:0050801	ION HOMEOSTASIS	0.00194056	3.50272	0.0031199
GO:0005770	LATE ENDOSOME	0.00212518	5.92875	0.00339795
GO:0051098	REGULATION OF BINDING	0.00235786	4.76472	0.00374939
GO:0050878	REGULATION OF BODY FLUID LEVELS	0.0024383	4.10873	0.00385622
GO:0045927	POSITIVE REGULATION OF GROWTH	0.00260908	5.64575	0.00410218
GO:0046649	LYMPHOCYTE ACTIVATION	0.00262201	4.66138	0.00410218
GO:0001818	NEGATIVE REGULATION OF CYTOKINE PRODUCTION	0.00278684	5.55726	0.00433674
GO:0071396	CELLULAR RESPONSE TO LIPID	0.00290152	3.97754	0.00449119
GO:0044440	ENDOSOMAL PART	0.00302725	3.94603	0.004661
GO:0008285	NEGATIVE REGULATION OF CELL PROLIFERATION	0.00336194	3.48932	0.00512211
GO:0005764	LYSOSOME	0.00336194	3.48932	0.00512211
GO:0000323	LYTIC VACUOLE	0.00339201	3.48397	0.00514101
GO:0051222	POSITIVE REGULATION OF PROTEIN TRANSPORT	0.00376934	4.3184	0.0056833
GO:0006875	CELLULAR METAL ION HOMEOSTASIS	0.00383334	3.77397	0.00575001
GO:0042277	PEPTIDE BINDING	0.00543674	4.72247	0.00811328
GO:1904951	POSITIVE REGULATION OF ESTABLISHMENT OF PROTEIN LOCALIZATION	0.00579214	3.93806	0.00859956
GO:0051346	NEGATIVE REGULATION OF HYDROLASE ACTIVITY	0.00598009	3.91083	0.00883353
GO:0034774	SECRETORY GRANULE LUMEN	0.00653652	4.51151	0.00960671
GO:0072503	CELLULAR DIVALENT INORGANIC CATION HOMEOSTASIS	0.00663887	3.8227	0.0097081

## Sheet: Supp_table4B
Supp. Table 4B: Pathway enrichment of severe cluster 11 genes arranged in increasing order of their p-values. Th e network map was constructed using Cytoscape.
Group	__glayCluster	EnrichmentMap::Colouring (Data Set 1)	EnrichmentMap::fdr_qvalue (Data Set 1)	EnrichmentMap::Formatted_name	EnrichmentMap::Genes	EnrichmentMap::GS_DESCR	EnrichmentMap::gs_size	EnrichmentMap::GS_Type	EnrichmentMap::Name	EnrichmentMap::NES (Data Set 1)	EnrichmentMap::pvalue (Data Set 1)	name	Oddsratio
Cellular Response	5	1	6.5e-20	GO:0019221	3717|8968|3442|8986|3441|5443|3439|207|8660|79602|3451|3689|3687|3443|6597|3452|3445|55128|3444|3726|3447|3688|3446|2057|6648|3448|3667|133396|3449|3587|240|333932|54756|1265|3660|3659|64388|1437|200081|920|126961|944|3684|3598|5718|5717|9705|6627|3497|2152|5689|1958|9049|1440|3055|5719|3635|5715|2919|1435|5713|5714|5711|26280|257397|552900|2162|3320|5710|5721|6233|4055|5720|6846|79155|5716|5566|…	cytokine-mediated signaling pathway	674	ENR	GO:0019221	1	2.23e-22	GO:0019221	17.2309
Cellular Response	5	1	1.23e-15	GO:0071357	3430|3442|2537|3440|4615|3441|3394|3439|2634|3456|91543|10581|4599|8638|7297|3136|4938|3135|3451|3105|3134|3133|3443|3452|3106|9636|3445|3107|3444|3669|3447|3446|54739|3448|3449|4939|4940|10379|10410|3660|3665|103|3659|3663|3429|8519|3664|3437|1958|3433|25939|3662|3654|6772|3434|4600|6672|11277|684|51447|3661|5696|6041|3455|3716|3454|6773	cellular response to type I interferon	67	ENR	GO:0071357	1	1.27e-17	GO:0071357	69.1278
Cellular Response	5	1	1.23e-15	GO:0060337	3430|3442|2537|3440|4615|3441|3394|3439|2634|3456|91543|10581|4599|8638|7297|3136|4938|3135|3451|3105|3134|3133|3443|3452|3106|9636|3445|3107|3444|3669|3447|3446|54739|3448|3449|4939|4940|10379|10410|3660|3665|103|3659|3663|3429|8519|3664|3437|1958|3433|25939|3662|3654|6772|3434|4600|6672|11277|684|51447|3661|5696|6041|3455|3716|3454|6773	type I interferon signaling pathway	67	ENR	GO:0060337	1	1.27e-17	GO:0060337	69.1278
Cellular Response	5	1	1.72e-15	GO:0009607	3717|3442|3441|8976|3439|207|5581|2289|124912|7035|2932|3451|3443|3452|3445|3444|3447|1118|55829|3446|3448|133396|3449|3587|4360|3660|3659|820|1437|920|22904|210|317|974|931|944|338339|3497|103106901|1440|496|57290|5027|642131|6406|6407|7538|3240|942|941|1051|5683|28397|28396|8347|55576|8344|8343|8339|3309|8346|6197|2244|1649|3516|2056|22933|4851|958|55636|25819|3725|3273|64581|1607|7456|57162|32…	response to biotic stimulus	950	ENR	GO:0009607	1	2.37e-17	GO:0009607	11.2833
Cellular Response	5	1	1.86e-15	GO:0034340	3430|3442|2537|3440|4615|3441|3394|3439|2634|3456|91543|10581|4599|8638|7297|3136|4938|3135|3451|3105|3134|3133|3443|3452|3106|9636|3445|3107|3444|3669|3447|3446|54739|55337|3448|3449|9641|4939|4940|10379|10410|3660|3665|103|3659|3663|6472|3429|8519|3664|3437|1958|3433|25939|81844|3662|3654|6772|3434|29072|4600|6672|11277|684|51447|3661|5696|6041|3455|3716|3454|6773	response to type I interferon	72	ENR	GO:0034340	1	3.2e-17	GO:0034340	63.3675
Cellular Response	5	1	5.63e-15	GO:0051707	3717|3442|3441|8976|3439|207|5581|2289|124912|7035|3451|3443|3452|3445|3444|3447|1118|55829|3446|3448|133396|3449|3587|4360|3660|3659|820|1437|920|22904|210|974|931|944|338339|3497|103106901|1440|496|57290|5027|642131|6406|6407|7538|3240|942|941|1051|5683|28397|28396|8347|55576|8344|8343|8339|8346|6197|2244|3516|2056|22933|4851|958|55636|25819|3725|3273|64581|1607|7456|57162|3297|2149|10949|84659…	response to other organism	922	ENR	GO:0051707	1	1.29e-16	GO:0051707	11.0129
Cellular Response	5	1	5.63e-15	GO:0043207	3717|3442|3441|8976|3439|207|5581|2289|124912|7035|3451|3443|3452|3445|3444|3447|1118|55829|3446|3448|133396|3449|3587|4360|3660|3659|820|1437|920|22904|210|974|931|944|338339|3497|103106901|1440|496|57290|5027|642131|6406|6407|7538|3240|942|941|1051|5683|28397|28396|8347|55576|8344|8343|8339|8346|6197|2244|3516|2056|22933|4851|958|55636|25819|3725|3273|64581|1607|7456|57162|3297|2149|10949|84659…	response to external biotic stimulus	924	ENR	GO:0043207	1	1.36e-16	GO:0043207	10.9872
Cellular Response	5	1	2.06e-14	GO:0045087	3717|1380|5648|730249|3965|3442|84868|3441|2150|3439|100049587|55647|122665|57823|3451|3443|3452|3445|55128|286430|3444|3447|3446|257101|3448|3449|558|4360|5873|3660|1604|5052|722|3659|11326|201475|820|2219|9258|10462|10107|325|135250|286827|23087|3684|22914|338339|629|733|3497|732|5199|11151|713|81494|715|735|1667|203068|731|3075|717|730|114770|103106901|1958|114771|716|90268|3055|81035|1435|216…	innate immune response	711	ENR	GO:0045087	1	5.66e-16	GO:0045087	12.1789
Chemokine receptor activity	2	1	5.2e-12	GO:0030595	6375|10451|6376|23396|7857|729230|7226|7042|3603|388372|3689|728358|10563|57580|3958|3815|84818|7984|7852|566|3627|3269|56300|3553|6349|5294|6347|3680|6348|6352|5293|6351|5473|11151|6357|6356|1667|6355|3570|3557|6354|2207|56833|5196|120425|2919|5197|3569|79902|1230|58191|6846|2321|6346|6367|54795|6360|6283|6280|51192|1235|5800|6369|1234|503618|8600|1236|387695|6288|6359|5879|6358|9560|6361|6279|6…	leukocyte chemotaxis	143	ENR	GO:0030595	1	1.61e-13	GO:0030595	28.9673
Chemokine receptor activity	2	1	1.22e-11	GO:0030593	6375|10451|6376|23396|10344|7042|388372|728|3689|10563|2920|3672|3579|57580|3958|8729|3576|6850|3577|3071|26525|3627|56300|84639|3553|6349|5294|6347|6348|3680|6352|5293|6351|5473|6357|2921|6356|6355|3557|6354|2207|27178|27177|414062|5196|120425|27179|2919|5197|4283|5319|6846|1525|6346|6367|1907|6360|1908|6283|6280|51192|1906|1441|6369|7409|5144|6288|6359|6358|9560|6361|6279|6362|6368|5142|6366|63…	neutrophil chemotaxis	82	ENR	GO:0030593	1	4.2e-13	GO:0030593	42.8332
Chemokine receptor activity	2	1	1.64e-11	GO:0060326	6375|6376|7226|2829|185|388372|9547|2826|6291|6387|3689|57580|84818|10850|566|8829|10663|3269|3553|3680|11151|1667|3570|3557|56833|3164|120425|2919|3569|79902|58191|6846|2321|54795|6283|6280|5800|3219|6288|6289|9560|6279|9564|796|2621|4015|7422|9023|3929|9420|10344|3082|55742|9037|9034|6223|2920|3672|3579|2047|643|3576|6850|3577|3071|3586|1673|80270|5159|1880|2921|101|30817|414062|1269|10803|4283…	cell chemotaxis	207	ENR	GO:0060326	1	6.21e-13	GO:0060326	21.4333
Chemokine receptor activity	2	1	2.11e-11	GO:0071621	6375|10451|6376|23396|7857|10344|7042|388372|728|3689|10563|2920|3672|3579|57580|3958|84818|8729|3576|6850|3577|3071|26525|3627|3269|56300|84639|3553|6349|5294|6347|6348|3680|6352|5293|6351|5473|6357|2921|6356|6355|3557|301|6354|2207|27178|30817|27177|414062|5196|120425|27179|2919|5197|4283|5319|6846|23765|1525|6346|6367|1907|6360|1908|6283|6280|51192|1906|1441|6369|7409|5144|6288|6359|6358|9560|…	granulocyte chemotaxis	88	ENR	GO:0071621	1	8.7e-13	GO:0071621	39.5003
Chemokine receptor activity	2	1	2.75e-11	GO:1990266	6375|10451|6376|23396|84522|10344|7042|388372|728|3689|51135|10563|2920|3672|3579|57580|3958|8729|3576|6850|3577|3071|26525|3627|255231|9948|56300|84639|7369|3553|6349|5294|6347|6348|3680|6352|5293|5175|6351|5473|6357|2921|6356|6355|3557|6354|2207|27178|27177|414062|5196|120425|27179|2919|5197|4283|23604|5319|6846|1525|6346|6367|5657|1907|6360|1908|6283|6280|51192|57126|1906|1441|6369|7409|5144|6…	neutrophil migration	91	ENR	GO:1990266	1	1.23e-12	GO:1990266	38.0722
Chemokine receptor activity	2	1	5.23e-11	GO:0097530	6375|6376|10451|23396|7857|7042|388372|3689|51135|10563|57580|3958|84818|3627|3269|56300|7369|6349|3553|5294|6347|3680|6348|6352|5293|6351|5473|6357|6356|6355|3557|6354|2207|5196|120425|2919|5197|23604|6846|6346|6367|5657|6360|6283|6280|51192|57126|6369|6288|6359|6358|9560|6361|6279|6362|6368|6366|6363|6364|84522|10344|728|2920|3672|3579|8729|3576|8288|6850|3577|3071|26525|255231|9948|84639|5175|…	granulocyte migration	98	ENR	GO:0097530	1	2.62e-12	GO:0097530	34.9915
Cellular Response	5	1	5.23e-11	GO:0034341	3717|6375|3459|6376|730249|3965|115361|3394|10581|388372|55647|8638|1612|55128|55337|567|3383|23521|115362|4210|51667|4360|10379|3660|3665|3659|3663|6198|201475|8519|4502|6349|6347|6348|29927|6352|6351|6357|6356|6355|10492|6354|9341|10097|3055|3458|1613|6813|58191|6846|6772|6346|6814|6367|6812|149233|6360|4641|6810|9111|6369|11074|684|6359|6358|834|6737|9560|6361|51466|6362|6556|818|6368|816|6366…	response to interferon-gamma	181	ENR	GO:0034341	1	2.7e-12	GO:0034341	22.4082
Chemokine receptor activity	2	1	3.84e-10	GO:0006954	730249|3965|84868|8986|54658|3630|2213|2150|207|3694|3340|5265|6291|8773|3689|7130|80274|5737|8482|133396|240|558|566|6863|9258|3269|325|135|5547|3684|3683|6614|2157|2147|2152|3055|2919|27202|1435|2161|57118|5027|976|59340|6846|79155|150372|3240|4065|1051|6283|6280|27159|27040|6542|6288|6289|27190|26471|9560|6279|8807|8455|796|3818|336|3516|54106|4780|3929|29110|130120|3605|922|10344|2056|2206|86…	inflammatory response	486	ENR	GO:0006954	1	2.11e-11	GO:0006954	11.2357
Chemokine receptor activity	2	1	5.69e-10	GO:0097529	6375|10451|6376|23396|7857|729230|4920|7042|388372|3689|51135|10563|57580|3958|3815|84818|7984|566|3627|3269|56300|7369|3553|6349|5294|6347|3680|6348|6352|5293|6351|5473|6357|6356|6355|3570|3557|6354|2207|5196|120425|2919|5197|3569|79902|23604|6846|2321|6346|6367|6777|5657|6360|6283|6280|51192|57126|5800|6369|503618|8600|1236|6288|6359|5879|6358|9560|6361|6279|6362|6368|6366|6363|796|6364|84522|1…	myeloid leukocyte migration	126	ENR	GO:0097529	1	3.32e-11	GO:0097529	26.5171
Chemokine receptor activity	2	1	1.53e-09	GO:0006935	3965|5578|9353|3053|8660|3690|9547|6291|3689|3685|8482|566|112616|3269|151449|3680|5459|5598|11151|1667|5361|1630|9355|2919|27202|3913|2909|10928|58191|214|6846|26999|4902|1855|6283|6280|3897|5800|3219|6288|6289|9560|6279|644168|9564|4914|796|4015|7422|5329|5747|3929|4897|3084|10344|3082|55742|23129|6223|3273|56920|6608|2920|3672|3670|6850|3071|116173|4781|10417|1673|2534|5159|10818|1880|2737|292…	chemotaxis	538	ENR	GO:0006935	1	9.49e-11	GO:0006935	10.0907
Chemokine receptor activity	2	1	1.58e-09	GO:0042330	3965|5578|9353|3053|8660|3690|9547|6291|3689|3685|8482|566|112616|3269|151449|3680|5459|5598|11151|1667|2033|5361|1630|9355|2919|27202|3913|2909|10928|58191|214|6846|26999|4902|1855|6283|6280|3897|5800|3219|6288|6289|9560|6279|644168|9564|4914|796|4015|7422|5329|5747|3929|4897|3084|10344|3082|55742|23129|6223|3273|56920|6608|2920|3672|3670|6850|3071|116173|4781|10417|1673|2534|5159|10818|1880|273…	taxis	541	ENR	GO:0042330	1	1.03e-10	GO:0042330	10.0318
Cellular Response	5	1	3.23e-09	GO:0098542	3442|84868|3441|2150|3439|122665|124912|3451|3443|3452|3445|3444|3447|3446|3448|133396|3449|3660|566|3659|820|920|54|944|22914|338339|3497|5199|2147|1667|3906|114770|103106901|114771|57290|642131|5027|6406|6407|26253|3240|1051|29072|28397|6283|28396|6280|8347|55576|8344|8343|8339|8346|6279|3495|2244|6773|3516|28461|54106|164668|3929|10346|339|29110|130120|200316|10771|4986|200315|284297|51251|115…	defense response to other organism	484	ENR	GO:0098542	1	2.22e-10	GO:0098542	10.3981
Cellular Response	5	1	6.53e-09	GO:0009615	6375|3965|3442|3441|2150|3439|3373|6387|3451|3443|3452|3445|9201|3444|3447|3446|3448|3449|1543|3660|566|3659|1667|6714|3458|3569|29072|5683|2316|1072|2625|1687|6773|8772|54106|2332|164668|10346|339|29110|4486|200316|10771|4986|200315|51251|148022|10561|115004|51428|117854|23076|84166|4599|50506|958|7098|4938|5551|3551|55421|81622|9636|5179|201626|9020|1129|10521|2268|26065|64135|9641|4939|23586|4…	response to virus	282	ENR	GO:0009615	1	4.71e-10	GO:0009615	13.9774
Activation granule	3	1	6.75e-09	GO:0045321	1380|5579|258010|272|284021|3442|23250|94103|3630|3441|2352|9725|2495|51646|3439|5878|5787|100049587|84658|5870|5265|3903|5581|114790|25840|124912|6518|57823|3451|8773|7130|3443|121260|2475|3452|8778|3445|353189|3444|51719|3447|1118|3446|3448|5049|22931|3449|10120|1938|240|3043|84514|25801|5873|23593|1265|2799|8560|290|3659|5052|27180|925|820|1437|22918|200081|920|10875|1015|22904|210|112616|178|…	leukocyte activation	907	ENR	GO:0045321	1	5.1e-10	GO:0045321	7.24842
Chemokine receptor activity	2	1	9.08e-09	GO:0050900	6375|2838|3676|6376|3675|4920|6382|2150|7226|6385|1621|6383|55423|388372|3690|3689|3687|23759|51135|3685|3695|3688|57580|28815|3383|119|84818|28816|28813|28825|566|2885|29802|2886|8832|28820|2888|28822|3269|28823|7369|7441|3684|3553|3683|9672|3680|11151|8140|2147|1667|6714|3570|3557|3055|3635|56833|120425|28876|2919|83700|3569|79902|58191|2335|23604|6846|2321|1084|1088|54795|28883|6283|6280|3897|…	leukocyte migration	364	ENR	GO:0050900	1	7.18e-10	GO:0050900	11.7646
Activation granule	3	1	2.74e-08	GO:0002274	258010|272|284021|84868|23250|94103|2352|2213|9725|2495|51646|2150|5878|5787|100049587|84658|5870|3903|5265|114790|5581|25840|124912|1828|6518|8773|3689|7130|3687|121260|8778|353189|3685|51719|1118|5049|22931|10120|1938|240|84514|3043|25801|23593|5873|1265|2799|566|8560|290|1604|27180|820|1437|22918|10875|2219|22904|210|178|317|2212|2717|5547|823|3684|8987|3683|338339|5718|55361|5717|2215|199675|…	myeloid leukocyte activation	575	ENR	GO:0002274	1	2.35e-09	GO:0002274	8.67629
Regulation of Immune response	4	1	2.74e-08	GO:0050729	3717|6376|8673|136|177|923|51284|729230|145741|100037417|185|3558|3689|4889|183|718|56670|84818|5733|115362|5734|6863|4317|3684|3553|6349|5294|5320|6348|26060|23633|64332|2207|9575|284467|3569|2161|3600|1956|5054|1075|63940|338322|6346|940|6777|1051|6283|6280|64127|6369|245928|353514|3620|11315|51704|8600|1236|8692|27250|6358|27190|7124|26471|6279|54209|6362|23097|3818|6845|4258|54106|7099|10333|…	positive regulation of inflammatory response	141	ENR	GO:0050729	1	2.36e-09	GO:0050729	20.7063
Cellular Response	5	1	2.87e-08	GO:0051607	3442|3441|2150|3439|3451|3443|3452|3445|3444|3447|3446|3448|3449|3660|566|3659|1667|3458|3569|29072|2316|6773|8772|54106|164668|10346|339|29110|200316|10771|4986|200315|51251|148022|115004|51428|84166|4599|958|7098|4938|5551|55421|81622|9636|201626|9020|10521|26065|64135|4939|23586|4940|10410|2633|3593|104|103|8547|5970|340061|255520|3429|11128|2635|79132|10417|54541|101060521|57678|7706|51311|83…	defense response to virus	196	ENR	GO:0051607	1	2.56e-09	GO:0051607	16.5049
Regulation of Immune response	4	1	2.98e-08	GO:0001817	3717|730249|136|3965|84868|8986|116|3630|2213|113|5443|2150|3694|3479|7356|3685|286430|55829|8482|6833|4602|558|8314|566|3659|11326|1437|920|2219|9475|54|51738|8887|22914|2147|10631|2033|114770|1958|114771|57824|3635|84502|27202|84433|490|10365|5027|161882|3326|150372|26253|7538|943|940|942|941|1051|29072|23607|55122|2626|2627|27159|3303|7318|6288|27190|3495|3696|336|26287|1649|7353|708|54106|392…	regulation of cytokine production	679	ENR	GO:0001817	1	2.76e-09	GO:0001817	7.89653
Cellular Response	5	1	7.87e-08	GO:0071346	3717|6375|3459|6376|730249|3965|115361|3394|388372|55647|8638|1612|55128|567|3383|23521|115362|4360|10379|3660|3665|3659|3663|6198|201475|4502|6349|6347|6348|6352|6351|6357|6356|6355|10492|6354|9341|10097|3055|3458|1613|6813|6846|6772|6346|6814|6367|6812|6360|4641|6810|9111|6369|11074|6359|6358|834|6737|9560|6361|51466|6362|818|6368|816|6366|6363|6364|4281|7099|5580|338382|10346|2210|7097|10344|1…	cellular response to interferon-gamma	161	ENR	GO:0071346	1	7.58e-09	GO:0071346	17.9592
Regulation of Immune response	4	1	1.12e-07	GO:0032101	3717|1380|5578|3630|2902|5582|3479|7035|7130|2475|55829|5270|8314|350|22904|1361|51738|135|2155|5598|4681|713|2152|715|717|716|90268|25942|2161|2160|57118|940|1051|2266|2811|26471|5692|5687|930|308|3818|2244|7422|708|4780|5329|1588|84699|966|57509|5682|22933|4851|3273|5025|2149|4779|4504|114609|462|4795|4792|5970|2243|64838|22875|5159|6403|2294|414062|4282|3565|4067|5728|26585|89790|196527|5156|5…	regulation of response to external stimulus	859	ENR	GO:0032101	1	1.12e-08	GO:0032101	6.65051
Regulation of viral life cycle	1	1	1.52e-07	GO:0043901	730249|3853|100|5094|84868|7105|3394|22880|282617|26007|57506|5610|10581|8638|3479|22954|3685|3669|51763|6590|55337|100913187|63906|7001|51193|5495|60489|80149|79594|9869|5978|3609|820|3065|79102|2219|344758|8724|5987|51652|8519|10107|8091|325|23435|286827|8815|23087|7076|9830|6348|6352|6351|6355|6895|153218|11043|84875|6772|7538|6732|11005|6733|3434|1991|245928|7128|4353|8812|11074|5629|684|6737…	negative regulation of multi-organism process	175	ENR	GO:0043901	1	1.57e-08	GO:0043901	16.4365
Chemokine receptor activity	2	1	1.76e-07	GO:0070098	6375|6376|10019|729230|10344|2829|7032|10936|9034|388372|2826|6387|10563|51554|2920|3579|643|2532|3576|7852|7066|2859|3577|10663|3627|6349|64783|6347|6348|6352|6351|5473|6357|2921|6356|6355|6354|2840|414062|5196|10803|2919|5197|4283|57007|1230|1240|6846|6346|1524|6367|4352|6360|1233|1232|1235|6369|1234|2296|1238|1237|1236|6359|6358|9560|65125|6361|6362|2185|6368|6366|6363|9943|10519|6364|27347|63…	chemokine-mediated signaling pathway	81	ENR	GO:0070098	1	1.88e-08	GO:0070098	28.0402
Activation granule	3	1	2.68e-07	GO:0042119	258010|272|23250|94103|2352|9725|2495|51646|2150|5878|5787|100049587|84658|5870|3903|5265|114790|25840|1828|6518|8773|3689|7130|3687|121260|8778|353189|3685|51719|1118|5049|22931|10120|1938|240|84514|3043|25801|23593|5873|1265|2799|566|8560|290|1604|27180|820|22918|10875|2219|210|178|317|2212|2717|5547|823|3684|8987|3683|338339|5718|5717|2215|199675|5199|8904|1667|203068|5689|10075|221|327|5719|7…	neutrophil activation	498	ENR	GO:0042119	1	3.04e-08	GO:0042119	8.46601
Activation granule	3	1	2.85e-07	GO:0036230	258010|272|23250|94103|2352|9725|2495|51646|2150|5878|5787|100049587|84658|5870|3903|5265|114790|25840|1828|6518|8773|3689|7130|3687|121260|8778|353189|3685|51719|1118|5049|22931|10120|1938|240|84514|3043|25801|23593|5873|1265|2799|566|8560|290|1604|27180|820|22918|10875|2219|210|178|317|2212|2717|5547|823|3684|8987|3683|338339|5718|55361|5717|2215|199675|5199|8904|1667|203068|5689|10075|221|327|…	granulocyte activation	502	ENR	GO:0036230	1	3.33e-08	GO:0036230	8.39532
Chemokine receptor activity	2	1	3.18e-07	GO:1990868	6375|387|6376|10019|729230|10344|2829|7032|10936|9034|388372|2826|6387|10563|51554|2920|3579|643|2532|7852|3576|7066|2859|80149|3577|10663|1843|3627|6349|64783|6347|6348|5967|6352|6351|5473|6357|2921|6356|6355|6354|2840|81704|414062|5196|10803|2919|5197|4283|57007|1230|1240|6846|6346|1524|6367|4352|6360|1233|1232|1235|6369|1234|2296|1238|1237|1236|6359|6358|9560|65125|6361|6362|23143|2185|6368|63…	response to chemokine	90	ENR	GO:1990868	1	3.93e-08	GO:1990868	25.0032
Chemokine receptor activity	2	1	3.18e-07	GO:1990869	6375|387|6376|10019|729230|10344|2829|7032|10936|9034|388372|2826|6387|10563|51554|2920|3579|643|2532|7852|3576|7066|2859|80149|3577|10663|1843|3627|6349|64783|6347|6348|5967|6352|6351|5473|6357|2921|6356|6355|6354|2840|81704|414062|5196|10803|2919|5197|4283|57007|1230|1240|6846|6346|1524|6367|4352|6360|1233|1232|1235|6369|1234|2296|1238|1237|1236|6359|6358|9560|65125|6361|6362|23143|2185|6368|63…	cellular response to chemokine	90	ENR	GO:1990869	1	3.93e-08	GO:1990869	25.0032
Activation granule	3	1	3.9e-07	GO:0002366	258010|272|284021|3442|84868|23250|94103|2352|3441|2213|9725|2495|51646|2150|5878|3439|5787|100049587|84658|5870|3903|5265|114790|5581|25840|1828|6518|8773|3451|3689|7130|3687|121260|3443|8778|2475|3452|353189|3445|3685|51719|3444|1118|3447|3446|5049|3448|22931|10120|3449|1938|240|84514|3043|25801|23593|5873|1265|2799|566|8560|290|1604|27180|820|22918|10875|2219|1015|22904|210|178|317|2212|2717|5…	leukocyte activation involved in immune response	618	ENR	GO:0002366	1	4.96e-08	GO:0002366	7.3848
Regulation of viral life cycle	1	1	4.01e-07	GO:0045069	2332|164668|5586|200316|2494|596|22880|282617|200315|57506|5610|3456|117854|91543|10581|4599|8638|4851|4938|9636|3669|201626|51763|10475|6590|5886|55337|10318|1654|100913187|1655|1642|4940|3576|10410|60489|104|80149|103|9869|23367|3609|64848|3429|8519|5479|8091|9217|8815|6352|10155|7155|64710|6355|25827|24138|56829|5481|51495|7153|6895|5071|140564|440275|84875|23272|6780|6732|940|6733|3434|55196|…	regulation of viral genome replication	94	ENR	GO:0045069	1	5.32e-08	GO:0045069	23.8514
Activation granule	3	1	4.01e-07	GO:0002263	258010|272|284021|3442|84868|23250|94103|2352|3441|2213|9725|2495|51646|2150|5878|3439|5787|100049587|84658|5870|3903|5265|114790|5581|25840|1828|6518|8773|3451|3689|7130|3687|121260|3443|8778|2475|3452|353189|3445|3685|51719|3444|1118|3447|3446|5049|3448|22931|10120|3449|1938|240|84514|3043|25801|23593|5873|1265|2799|566|8560|290|1604|27180|820|22918|10875|2219|1015|22904|210|178|317|2212|2717|5…	cell activation involved in immune response	622	ENR	GO:0002263	1	5.37e-08	GO:0002263	7.33505
Regulation of viral life cycle	1	1	4.48e-07	GO:0048525	164668|200316|3440|22880|282617|200315|57506|5610|3456|117854|91543|10581|4599|8638|7023|4938|22954|3725|9636|3669|51763|6590|55337|10318|100913187|4940|51193|10410|7726|60489|80149|8547|9869|89870|5978|3609|2934|3065|4153|2219|8724|5987|51652|8519|10107|8091|325|23435|286827|8815|23087|6348|7706|9830|6352|5806|6351|10155|5371|6355|24138|56829|85363|5071|140564|440275|84875|11043|6772|23272|7538|…	negative regulation of viral process	96	ENR	GO:0048525	1	6.16e-08	GO:0048525	23.2817
Cellular Response	5	1	4.89e-07	GO:0045071	164668|200316|22880|282617|200315|57506|5610|3456|117854|91543|10581|4599|8638|4938|9636|3669|51763|6590|55337|10318|100913187|4940|10410|60489|80149|9869|3609|8519|8091|8815|6352|10155|6355|24138|56829|5071|140564|440275|84875|23272|6732|6733|3434|55196|54737|8812|5629|684|27350|7124|63901|3428|57379|6041|9218|388419|4057|5359	negative regulation of viral genome replication	58	ENR	GO:0045071	1	6.88e-08	GO:0045071	33.7971
Cellular Response	5	1	5.94e-07	GO:0009617	3717|730249|3965|84868|54658|2213|8976|207|2289|122665|5581|124912|6555|7035|140733|7356|5737|3726|1118|55829|6767|6833|3587|558|4360|1543|566|820|1437|6863|920|22904|210|8724|974|54|931|944|57539|22914|338339|3497|5199|2147|1667|3906|114770|103106901|114771|1440|3055|2919|496|57290|642131|5027|6406|6407|79155|26253|3240|7538|2719|942|941|1051|28397|6283|28396|55122|6280|8347|55576|8344|8343|8339…	response to bacterium	646	ENR	GO:0009617	1	8.57e-08	GO:0009617	7.04974
Regulation of Immune response	4	1	7.92e-07	GO:0031349	3717|136|3965|84868|727897|2150|5581|3689|23180|118430|6863|5469|2219|9258|10462|135250|3684|22914|338339|5718|5717|5650|5689|2033|114770|114771|90268|25942|3055|5719|81035|5715|5713|5714|5711|84433|2161|257397|5710|5721|6233|5720|5568|79155|5567|5716|5566|26253|940|5708|1051|5683|10197|8685|6283|9491|6280|5691|5707|5690|2266|5704|5894|5709|3303|5706|5695|5700|7314|5705|27190|5702|5693|26471|5692…	positive regulation of defense response	463	ENR	GO:0031349	1	1.17e-07	GO:0031349	8.29983
Apoptotic signalling pathway	15	1	9.78e-07	GO:2001242	4170|596|3630|624|54929|9529|207|29949|9709|6387|10955|7466|22954|51079|23411|27035|754|4102|55829|2907|6648|6591|6154|51616|572|597|599|100129518|1191|55031|10131|5326|220042|51657|3065|6498|3622|51588|9181|5598|6477|7417|51499|6647|80237|6714|10525|57007|7494|8678|138151|79915|25946|23604|10059|53832|259230|10961|6280|9368|11315|3303|29979|7314|1032|10399|8531|26471|6279|9479|84893|29108|50484|…	regulation of intrinsic apoptotic signaling pathway	163	ENR	GO:2001242	1	1.48e-07	GO:2001242	15.4498
Regulation of viral life cycle	1	1	9.86e-07	GO:0043903	3965|22880|2150|25978|22954|6597|6598|3685|51763|51193|2963|820|920|3065|2219|8724|51652|5479|10107|325|286827|23087|6882|25827|5435|2033|5434|5437|5091|51497|6895|84875|5819|7538|6732|940|1072|2959|1991|8812|5629|128637|5702|10465|25920|6827|222537|91392|25833|6829|9218|2332|164668|3929|200316|200315|51773|117854|23076|4599|4851|4938|3725|9636|201626|10475|10318|1655|4940|3576|10410|7726|3593|10…	"regulation of symbiosis, encompassing mutualism through parasitism"	228	ENR	GO:0043903	1	1.52e-07	GO:0043903	12.4312
Regulation of Immune response	4	1	1.07e-06	GO:0032103	3717|6375|730249|6376|136|7391|3965|5578|84868|9353|2150|185|3558|9547|6387|3689|2247|84818|2255|566|8829|26057|350|6863|1361|2260|51738|4317|3684|3553|2358|2155|26060|102|5650|9450|2147|2152|3570|9575|1535|79647|1435|90678|3569|2161|57118|23604|1075|6846|940|1051|6283|6280|3620|27190|26471|65125|6279|2185|284114|6278|10392|9943|3818|27347|2621|2660|5225|7422|9750|708|4258|54106|7099|10333|3929|2…	positive regulation of response to external stimulus	305	ENR	GO:0032103	1	1.69e-07	GO:0032103	10.3559
Chemokine receptor activity	2	1	1.12e-06	GO:0042379	6375|6376|729230|10344|7032|388372|9034|9547|6387|727|414325|10563|6774|2920|55894|100289462|10850|3576|3627|8565|1673|6349|6347|6348|245909|6352|83737|6351|5473|2921|6357|6356|1672|6355|6354|414062|5196|2919|5197|4283|503841|58191|6846|6772|6346|6367|6360|51192|6369|641517|57402|387695|29097|6359|6358|6361|9560|6362|6368|6366|6363|6364|6370|3716|6373|6372|6374|56477	chemokine receptor binding	68	ENR	GO:0042379	1	1.81e-07	GO:0042379	28.3325
Activation granule	3	1	1.17e-06	GO:0043312	258010|272|23250|94103|2352|9725|2495|51646|5878|5787|100049587|84658|5870|3903|5265|114790|25840|1828|6518|8773|3689|7130|3687|121260|8778|353189|3685|51719|1118|5049|22931|10120|1938|240|84514|3043|25801|23593|5873|1265|2799|566|8560|290|1604|27180|820|22918|10875|2219|210|178|317|2212|2717|5547|823|3684|8987|3683|338339|5718|5717|2215|199675|5199|8904|1667|203068|5689|10075|221|327|5719|7414|5…	neutrophil degranulation	485	ENR	GO:0043312	1	1.93e-07	GO:0043312	7.90658
Activation granule	3	1	1.22e-06	GO:0002283	258010|272|23250|94103|2352|9725|2495|51646|5878|5787|100049587|84658|5870|3903|5265|114790|25840|1828|6518|8773|3689|7130|3687|121260|8778|353189|3685|51719|1118|5049|22931|10120|1938|240|84514|3043|25801|23593|5873|1265|2799|566|8560|290|1604|27180|820|22918|10875|2219|210|178|317|2212|2717|5547|823|3684|8987|3683|338339|5718|5717|2215|199675|5199|8904|1667|203068|5689|10075|221|327|5719|7414|5…	neutrophil activation involved in immune response	489	ENR	GO:0002283	1	2.11e-07	GO:0002283	7.839
Activation granule	3	1	1.22e-06	GO:0045055	258010|272|284021|23250|94103|2352|6861|9725|2495|51646|5878|5787|100049587|84658|5870|3903|5265|114790|3690|25840|1828|6518|3479|8773|3689|7130|3687|121260|3481|8778|353189|3685|51719|1118|5049|22931|10120|1938|240|84514|3043|25801|23593|5873|1265|2799|566|8560|290|1604|27180|261729|820|350|22918|10875|2219|210|178|317|2212|2717|5547|823|3684|8987|3683|338339|5718|55361|5717|2157|2215|199675|519…	regulated exocytosis	696	ENR	GO:0045055	1	2.13e-07	GO:0045055	6.51888
Cellular Response	5	1	1.22e-06	GO:0071347	6375|6376|730249|8986|3934|3373|388372|5105|27063|7035|51135|7334|7335|5595|3383|5600|80149|5976|8517|3553|6349|6347|5718|6095|6348|5717|9705|81792|6352|6351|6357|6356|6355|5689|3557|6354|1958|5719|3037|199713|5715|5713|5714|5711|257397|10365|23236|5710|5721|6233|5720|6846|79155|5716|6346|6367|5708|1051|6360|5683|10197|9491|5691|5707|64127|3556|5690|6369|2266|5704|54472|5709|5706|5695|55611|5700|…	cellular response to interleukin-1	171	ENR	GO:0071347	1	2.14e-07	GO:0071347	14.6883
Chemokine receptor activity	2	1	1.23e-06	GO:0016477	207|8994|7422|8440|4851|3091|4690|5159|54210|30812|5170|5175|6403|6402|7535|154796|22976|8525|51421|30817|414062|50512|4282|4478|199953|4283|3975|30837|4067|7080|5728|7763|9732|26585|84466|391|196527|7525|5156|5155|64919|25805|389549|51804|1130|56413|5144|28903|91010|57556|28908|57057|6401|28907|6405|6695|6404|6693|5142|51206|4692|64321|253980|2683|4856|28434|7057|7056|23380|4627|3936|3932|4628|2…	cell migration	931	ENR	GO:0016477	1	2.2e-07	GO:0016477	5.65658
Activation granule	3	1	1.32e-06	GO:0002446	258010|272|23250|94103|2352|9725|2495|51646|5878|5787|100049587|84658|5870|3903|5265|114790|25840|1828|6518|8773|3689|7130|3687|121260|8778|353189|3685|51719|1118|5049|22931|10120|1938|240|84514|3043|25801|23593|5873|1265|2799|566|8560|290|1604|27180|820|22918|10875|2219|210|178|317|2212|2717|5547|823|3684|8987|3683|338339|5718|5717|2215|199675|5199|2147|8904|1667|203068|5689|10075|221|327|5719|7…	neutrophil mediated immunity	495	ENR	GO:0002446	1	2.4e-07	GO:0002446	7.73976
Regulation of viral life cycle	1	1	1.33e-06	GO:0043900	730249|3965|5578|2741|84868|2150|3479|6597|6598|3685|51763|1604|820|920|3065|2219|8724|51652|10107|325|286827|23087|6790|170370|55231|5650|2033|114771|25942|100506013|5027|7538|940|8812|5702|167|25920|222537|25833|7353|708|2332|164668|3929|29110|54476|200316|200315|115004|79671|117854|23076|22933|4599|4851|4938|5551|3725|9636|201626|10318|51156|23586|4940|10410|7726|104|103|7784|8547|114609|23369…	regulation of multi-organism process	403	ENR	GO:0043900	1	2.46e-07	GO:0043900	8.65575
Activation granule	3	1	1.36e-06	GO:0002443	1380|258010|272|284021|11118|23250|94103|2352|2213|9725|2495|51646|5878|5787|1621|100049587|84658|5870|3903|5265|114790|25840|1828|6518|57823|8773|3689|7130|3687|121260|8778|353189|3685|51719|1118|2794|23180|5049|22931|133396|28815|10120|1938|240|28816|84514|3043|25801|28813|23593|5873|1265|28825|2799|566|8560|290|1604|5052|722|27180|925|820|22918|10875|2219|28820|210|28822|178|317|28823|2212|325…	leukocyte mediated immunity	707	ENR	GO:0002443	1	2.57e-07	GO:0002443	6.41226
Activation granule	3	1	1.58e-06	GO:0043299	258010|272|284021|23250|94103|2352|9725|2495|51646|5878|5787|100049587|84658|5870|3903|5265|114790|25840|1828|6518|8773|3689|7130|3687|121260|8778|353189|3685|51719|1118|5049|22931|10120|1938|240|84514|3043|25801|23593|5873|1265|2799|566|8560|290|1604|27180|820|22918|10875|2219|210|178|317|2212|2717|5547|823|3684|8987|3683|338339|5718|55361|5717|2215|199675|5199|11151|8904|1667|203068|5689|10075|…	leukocyte degranulation	506	ENR	GO:0043299	1	3.03e-07	GO:0043299	7.56411
Activation granule	3	1	1.91e-06	GO:0002444	258010|272|284021|23250|94103|2352|9725|2495|51646|5878|5787|100049587|84658|5870|3903|5265|114790|25840|1828|6518|8773|3689|7130|3687|121260|8778|353189|3685|51719|1118|5049|22931|10120|1938|240|84514|3043|25801|23593|5873|1265|2799|566|8560|290|1604|27180|820|22918|10875|2219|210|178|317|2212|2717|5547|823|3684|8987|3683|338339|5718|55361|5717|2215|199675|5199|2147|8904|1667|203068|5689|10075|2…	myeloid leukocyte mediated immunity	516	ENR	GO:0002444	1	3.73e-07	GO:0002444	7.41112
Activation granule	3	1	1.99e-06	GO:0002275	258010|272|284021|84868|23250|94103|2352|9725|2495|51646|5878|5787|100049587|84658|5870|3903|5265|114790|5581|25840|1828|6518|8773|3689|7130|3687|121260|8778|353189|3685|51719|1118|5049|22931|10120|1938|240|84514|3043|25801|23593|5873|1265|2799|566|8560|290|1604|27180|820|22918|10875|2219|22904|210|178|317|2212|2717|5547|823|3684|8987|3683|338339|5718|55361|5717|2215|199675|5199|8904|1667|203068|…	myeloid cell activation involved in immune response	519	ENR	GO:0002275	1	3.97e-07	GO:0002275	7.3664
Activation granule	3	1	2.41e-06	GO:0032940	258010|272|284021|11118|23250|94103|2352|6861|9725|2495|51646|5878|5787|100049587|84658|5870|5265|3903|114790|25840|3479|6518|7127|8773|2642|7130|3481|121260|8778|353189|51719|1118|5270|5049|22931|10120|1938|240|3043|84514|25801|5873|23593|1265|2799|8560|290|4074|27180|261729|350|820|22918|200081|10875|2692|210|2691|178|317|51738|2212|5547|823|8987|5718|338339|5717|2157|55361|2215|199675|2153|102…	secretion by cell	988	ENR	GO:0032940	1	4.88e-07	GO:0032940	5.3112
Regulation of viral life cycle	1	0.999999	2.69e-06	GO:1903901	164668|200316|3440|22880|282617|200315|57506|5610|3456|117854|91543|10581|4599|8638|4938|22954|9636|3669|51763|6590|55337|10318|100913187|4940|10410|7726|60489|80149|8547|9869|89870|3609|2934|2219|8724|5987|51652|8519|10107|8091|325|286827|8815|23087|7706|6352|5806|10155|5371|6355|24138|56829|85363|5071|140564|440275|84875|11043|23272|6732|6733|3434|55196|10206|54737|81559|8812|11074|5629|684|273…	negative regulation of viral life cycle	82	ENR	GO:1903901	1	5.55e-07	GO:1903901	23.1142
Cellular Response	5	0.999999	2.88e-06	GO:0070555	6375|730249|6376|3965|5578|8986|3176|3373|388372|7035|51135|7334|7335|3383|3553|5718|6095|5717|9705|81792|2729|6714|5689|3557|1958|1535|5719|5715|5713|5714|5711|257397|10365|5710|5721|6233|5720|6846|79155|5716|5708|1051|5683|10197|9491|5691|5707|5690|3556|2266|5704|5709|5706|5695|9759|5700|7314|5705|5702|5693|9560|5692|5687|5688|5701|10392|5694|153090|7311|5696|23198|2244|9978|5698|5699|4615|1021…	response to interleukin-1	196	ENR	GO:0070555	1	6.04e-07	GO:0070555	12.7198
Regulation of viral life cycle	1	0.999999	3.43e-06	GO:0050792	3965|22880|25978|22954|6597|6598|51763|51193|2963|920|3065|2219|8724|51652|5479|10107|325|286827|23087|6882|25827|5435|2033|5434|5437|5091|51497|6895|84875|5819|7538|6732|940|1072|2959|8812|5629|128637|5702|10465|25920|6827|222537|91392|25833|6829|9218|2332|164668|200316|200315|51773|117854|23076|4599|4851|4938|3725|9636|201626|10475|10318|1655|4940|3576|10410|7726|104|103|8547|89870|23367|64848|…	regulation of viral process	201	ENR	GO:0050792	1	7.31e-07	GO:0050792	12.3877
Activation granule	3	0.999999	4.09e-06	GO:0006887	258010|272|284021|23250|94103|2352|6861|9725|2495|51646|5878|5787|100049587|84658|5870|5265|3903|114790|25840|3479|6518|7127|8773|2642|7130|3481|121260|8778|353189|51719|1118|5049|22931|10120|1938|240|3043|84514|25801|5873|23593|1265|2799|8560|290|27180|261729|350|820|22918|200081|10875|210|178|317|2212|5547|823|8987|5718|338339|5717|2157|55361|2215|199675|2153|10244|5689|3674|203068|10075|221|57…	exocytosis	784	ENR	GO:0006887	1	8.85e-07	GO:0006887	5.75076
Regulation of Immune response	4	0.999999	4.34e-06	GO:0050778	1380|5579|11118|8976|5583|5581|23180|4602|4651|920|10462|974|2212|973|135250|931|5718|338339|5717|3497|4620|713|715|5689|2033|717|915|103106901|716|90268|25942|5719|81035|59338|5715|5713|5714|5711|84433|257397|57290|5710|5027|642131|5721|6233|5720|5568|51279|150372|5567|5716|5566|57181|940|5708|6812|942|10747|941|5683|28397|10197|8685|9491|28396|5691|5707|5690|2266|5704|7462|5894|5709|3303|5706|5…	positive regulation of immune response	789	ENR	GO:0050778	1	9.55e-07	GO:0050778	5.71247
Regulation of viral life cycle	1	0.999999	4.63e-06	GO:1903900	92421|3965|596|22880|282617|57506|5610|25978|10581|8638|22954|3669|51763|6590|55337|100913187|7251|60489|80149|9869|3609|920|2219|8724|5987|51652|8519|5479|10107|8091|325|286827|8815|23087|79720|6352|23633|27074|7155|6355|25827|27243|5481|5091|51495|6895|858|3838|11043|84875|5819|940|6732|6733|3434|8812|11074|5629|128637|684|6737|7124|5478|7113|10465|2040|222537|91392|9218|4057|8468|2332|164668|5…	regulation of viral life cycle	145	ENR	GO:1903900	1	1.03e-06	GO:1903900	14.9986
Chemokine receptor activity	2	0.999999	4.73e-06	GO:0008009	6375|6376|10344|388372|9547|6387|727|10563|2920|10850|3576|3627|6349|6347|6348|6352|6351|5473|2921|6357|6356|6355|6354|414062|5196|2919|5197|4283|58191|6846|6346|6367|6360|51192|6369|387695|6359|6358|6361|9560|6362|6368|6366|6363|6364|6370|6373|6372|6374|56477	chemokine activity	50	ENR	GO:0008009	1	1.07e-06	GO:0008009	32.1308
Chemokine receptor activity	2	0.999999	4.84e-06	GO:0005126	6375|3717|6376|8835|3578|3442|1946|9966|651|3441|146433|3439|6386|388372|3558|3690|9547|6387|3451|3443|51135|3452|3445|3444|3447|3446|3448|3449|9958|10850|64806|2885|1437|151449|944|3553|2280|50616|3570|3557|1440|3458|2919|1435|3569|268|58191|2657|6846|23607|9560|841|153090|4914|2625|4838|2660|7422|8772|54106|4615|10344|2056|7032|1896|51752|9034|9518|959|27302|1652|246778|64114|353500|2920|9244|1…	cytokine receptor binding	289	ENR	GO:0005126	1	1.11e-06	GO:0005126	9.69837
Chemokine receptor activity	2	0.999998	6.6e-06	GO:0005125	6375|6376|3578|3442|9966|651|3441|146433|3439|388372|3558|9547|6387|9350|3451|2247|3443|3452|3445|3444|3447|3446|3448|3449|10850|64806|64388|1437|200081|112616|151449|944|3553|50616|3557|1440|3458|2919|1435|3569|58191|2657|6846|152189|2821|374|27190|9560|4838|2660|7422|4693|6398|3605|3084|10344|2056|9518|959|2323|27302|246778|353500|2920|53342|9244|10220|3576|3593|7471|9235|3586|116173|10135|3592…	cytokine activity	222	ENR	GO:0005125	1	1.54e-06	GO:0005125	11.1653
Regulation of Immune response	4	0.999998	6.67e-06	GO:0002720	6375|10892|7292|7189|9188|3606|2150|148022|3554|7186|57506|10859|117854|975|91543|8809|7855|54440|6885|3135|3134|3133|114548|5595|8482|567|353091|8915|3735|23586|3805|10417|5590|3553|7474|2865|2207|972|10666|4282|11126|3569|3098|2867|64127|51704|170506|1432|8013|2625|948|8764|1653|7099	positive regulation of cytokine production involved in immune response	54	ENR	GO:0002720	1	1.58e-06	GO:0002720	29.509
Regulation of Immune response	4	0.999998	7.46e-06	GO:0002824	6375|100|729230|115650|7040|3558|7468|718|567|51571|920|3553|64332|84807|3570|2207|3329|2956|3569|23529|4292|100141515|79915|5027|910|911|338322|909|3263|5817|5819|912|913|940|149233|941|29126|7374|51010|118460|7037|149840|7124|22890|6556|8417|6363|9466|2625|30009|8772|10892|7292|7189|9655|3606|3554|7186|975|91543|8809|7855|958|54440|3136|6885|3135|3105|3134|3133|50943|3106|695|114548|3107|5788|1…	positive regulation of adaptive immune response based on somatic recombination of immune receptors built from immunoglobulin superfamily domains	100	ENR	GO:0002824	1	1.79e-06	GO:0002824	18.664
Regulation of Immune response	4	0.999998	8.75e-06	GO:0031347	3717|1380|3630|5581|3479|7130|55829|23180|8314|3659|22904|1361|10462|51738|135|135250|5718|338339|5717|5598|713|715|5689|2033|717|716|90268|25942|5719|81035|5715|5713|5714|5711|84433|2161|257397|5710|5721|6233|5720|5568|5567|5716|5566|940|5708|1051|5683|10197|8685|9491|5691|5707|5690|2266|5704|5894|5709|3303|5706|5695|5700|7314|5705|5702|5693|26471|5692|5687|930|6197|5688|5701|5694|7311|5696|3818…	regulation of defense response	845	ENR	GO:0031347	1	2.13e-06	GO:0031347	5.31388
Regulation of Immune response	4	0.999998	8.77e-06	GO:0002819	6375|177|100|84868|729230|2213|115650|113|7040|10859|3558|7468|23411|200558|718|567|51571|80149|3665|722|3659|920|5987|3553|64332|84807|80762|9984|3570|5532|2207|51043|3329|2956|3569|339390|23529|4292|100141515|79915|5027|10039|910|911|338322|909|3263|5817|53833|5819|912|64092|913|940|54795|149233|941|29126|1378|7374|7128|51010|118460|7037|149840|54542|7124|22890|56940|2302|6556|29108|8417|6830|6…	regulation of adaptive immune response	162	ENR	GO:0002819	1	2.17e-06	GO:0002819	13.3382
Activation granule	3	0.999998	9.39e-06	GO:0070820	258010|8673|23250|2352|9725|2495|5317|51646|7226|5787|100049587|84658|3903|25840|1828|1143|8773|3689|7130|3687|8778|6515|1118|23191|567|6616|3958|10312|3043|1471|1265|1604|230|820|22918|5547|4317|3684|8987|2358|7077|338339|102|5473|5199|199675|2548|2207|1535|427|5768|6813|138050|51552|2919|8655|51125|978|5646|5236|1088|6814|3240|11314|527|1832|161|51143|5004|57126|1378|10321|28956|963|8836|5879|5…	tertiary granule	164	ENR	GO:0070820	1	2.35e-06	GO:0070820	13.1679
Regulation of Immune response	4	0.999998	9.39e-06	GO:0002821	6375|100|729230|115650|7040|3558|7468|23411|718|567|51571|920|3553|64332|84807|3570|2207|3329|2956|3569|23529|4292|100141515|79915|5027|910|911|338322|909|3263|5817|5819|912|913|940|149233|941|29126|7374|51010|118460|7037|149840|7124|22890|6556|29108|8417|6363|9466|2625|30009|8772|10892|7292|7189|9655|3606|3554|7186|3572|975|91543|8809|7855|958|54440|3136|6885|3135|3105|3134|3133|50943|3106|695|1…	positive regulation of adaptive immune response	105	ENR	GO:0002821	1	2.39e-06	GO:0002821	17.7217
Regulation of Immune response	4	0.999997	9.69e-06	GO:0002708	6375|7040|3558|7468|3902|718|567|51571|114836|135250|3553|22914|2207|3329|2956|3569|23529|4068|4292|100141515|79915|5027|259197|910|911|117157|909|3263|5817|5819|912|913|940|6777|149233|7374|51010|118460|7037|149840|7124|22890|8807|8417|2625|79465|30009|3916|8772|164|10892|7292|4277|7189|3606|80328|3554|80329|7186|975|59067|91543|8809|7855|958|54440|3136|6885|3135|3105|3134|3133|50943|3106|695|11…	positive regulation of lymphocyte mediated immunity	106	ENR	GO:0002708	1	2.52e-06	GO:0002708	17.5328
Regulation of Immune response	4	0.999996	1.38e-05	GO:0045089	56667|3965|84868|727897|2150|140453|7321|5581|7323|3902|3689|51135|7334|7335|23180|118430|149628|57724|26057|2219|5469|9258|10462|135250|3684|22914|5718|338339|5717|6714|5689|2033|114770|114771|1535|90268|25942|3055|5719|81035|5715|5713|5714|5711|84433|257397|5710|5721|6233|5720|5568|79155|5567|5716|5819|5566|26253|5708|5683|10197|8685|283463|9491|6280|5691|5707|5690|2266|5704|5894|5709|7867|3303…	positive regulation of innate immune response	335	ENR	GO:0045089	1	3.74e-06	GO:0045089	8.31303
Regulation of Immune response	4	0.999996	1.55e-05	GO:0001819	3717|136|3965|84868|116|3630|2150|8482|6833|4602|566|3659|1437|920|2219|9475|22914|10631|2033|1958|57824|84433|5027|161882|150372|26253|943|940|942|941|1051|29072|55122|2626|27159|3303|6288|27190|3495|336|1649|54106|3929|29110|3605|3082|55540|115004|51428|117854|373509|958|7098|959|9533|1652|24145|26137|57162|53342|1387|2268|26065|7305|3091|64135|3670|23586|2149|405|8288|6850|7784|114609|23369|59…	positive regulation of cytokine production	436	ENR	GO:0001819	1	4.27e-06	GO:0001819	7.13144
Regulation of Immune response	4	0.999995	1.7e-05	GO:0050727	3717|1380|730249|136|116|3630|2213|113|3479|3689|7130|7356|55829|8482|28815|28816|28813|8314|28825|1604|722|11326|6863|22904|28820|9258|1361|28822|28823|54|325|51738|135|3684|629|733|5598|732|5199|713|81494|2147|715|735|731|3075|717|730|114770|716|90268|3055|28876|27202|2161|940|28883|1051|6283|6280|6542|6288|27190|26471|5692|6279|930|5687|3818|708|28461|54106|3929|1588|84699|966|3082|55540|28450…	regulation of inflammatory response	441	ENR	GO:0050727	1	4.72e-06	GO:0050727	7.04744
Regulation of Immune response	4	0.999995	1.91e-05	GO:0002709	6375|177|10892|7292|729230|3440|2213|7189|3606|383|3077|3554|7186|3456|10859|975|91543|8809|1178|7855|54440|3136|6885|3135|7133|3105|3134|3133|4092|50943|3106|114548|3107|5788|567|51571|3593|7784|3592|634|5590|3553|5532|3329|3146|3569|339390|51561|5027|910|911|909|5819|5817|53833|912|913|54795|149233|7454|22890|56940|8417|3575|2625|3594|11035|30009|8772	regulation of T cell mediated immunity	69	ENR	GO:0002709	1	5.39e-06	GO:0002709	22.5653
Cellular Response	5	0.999993	2.33e-05	GO:0060333	3717|5580|3459|10346|2210|3394|2634|8638|4261|2209|3136|4938|3135|3105|3134|3133|3106|3107|55128|10475|3125|567|3117|3383|3118|3122|3126|4939|3123|3127|4940|10379|7726|3660|2633|3665|3120|3659|3663|4502|7706|5371|3664|3055|3458|85363|3662|10437|4684|3119|6772|105369230|53840|55223|960|7412|9111|6672|3460|11074|5724|6737|3661|3113|3115|818|816|4281|81603|3716|817|815	interferon-gamma-mediated signaling pathway	72	ENR	GO:0060333	1	6.65e-06	GO:0060333	21.5604
Regulation of Immune response	4	0.999993	2.38e-05	GO:0002221	330|10695|3965|345611|84868|51284|7321|5581|7323|3689|51135|7334|7335|729238|57115|23180|4214|30849|92610|3665|57724|2219|8517|329|3684|7322|114770|114771|90268|5289|23643|81035|3329|146722|257397|6233|79155|26253|9865|8685|6280|64127|2266|7867|7128|57402|7314|653509|6279|841|6197|10392|7311|11213|8993|2244|51435|8772|54106|7099|10333|3929|29110|9971|9261|7097|130120|4615|7189|7316|353376|148022|…	pattern recognition receptor signaling pathway	126	ENR	GO:0002221	1	6.87e-06	GO:0002221	14.607
Chemokine receptor activity	2	0.999992	2.85e-05	GO:0001664	6375|3717|6376|5741|8862|116|624|5443|346562|4920|1857|132112|185|256933|6386|3691|388372|3558|9547|6387|343637|552|1759|5368|7479|10850|4828|6863|887|2219|2691|5621|51738|135|284654|2641|9863|488|2768|2767|2919|100506013|2769|115908|4734|58191|582|6846|2776|1855|7477|9630|156|2316|8685|10672|9368|3303|54550|51052|6455|6288|5705|9560|8643|51384|2778|808|796|10886|708|25927|333|4693|10344|7032|903…	G protein-coupled receptor binding	279	ENR	GO:0001664	1	8.33e-06	GO:0001664	8.79293
Regulation of Immune response	4	0.999991	3.17e-05	GO:0002705	6375|8673|136|9188|2150|7040|57506|3558|7468|3902|3689|718|567|51571|9846|114836|135250|3684|3553|22914|2207|3329|2956|3569|23529|4068|4292|100141515|79915|5027|259197|910|911|117157|909|3263|5817|5819|912|913|940|6777|6812|149233|57126|6810|64127|7374|170506|51010|118460|7037|149840|7124|22890|8807|8417|2625|79465|30009|6845|3916|1653|8772|164|2624|10892|7292|4277|7189|3606|3596|383|148022|80328…	positive regulation of leukocyte mediated immunity	133	ENR	GO:0002705	1	9.38e-06	GO:0002705	13.8004
Regulation of secretion protein	7	0.99999	3.2e-05	GO:0002791	3717|3965|5578|23178|84868|8862|116|3630|2213|8864|2150|286676|8660|5581|2645|3479|9324|286430|6833|3667|8997|3172|133308|2219|4544|2692|2691|4887|51738|135|84830|80024|10631|2641|90007|5532|27230|57824|5715|27202|5027|26251|26253|23607|2029|2266|27159|6288|6279|3495|308|945|336|2244|6514|54106|3708|80223|3709|284297|55540|117854|373509|958|959|55636|7074|24145|2268|3091|64135|3670|23586|2149|378…	regulation of peptide secretion	478	ENR	GO:0002791	1	9.56e-06	GO:0002791	6.48045
Activation granule	3	0.99999	3.4e-05	GO:0030141	258010|272|23250|94103|6861|2352|3630|9725|5443|346562|2495|51646|5878|5787|100049587|84658|5870|5265|3903|114790|25840|11012|124912|3479|6518|1102|8773|7130|121260|3481|8778|353189|51719|29887|1118|5270|5049|388533|22931|10120|1938|240|3043|84514|25801|23593|5873|1265|2799|8560|290|27180|820|350|22918|10875|2692|210|6498|178|317|51738|9622|2212|5547|823|8987|338339|5718|5717|2157|170370|2215|199…	secretory granule	837	ENR	GO:0030141	1	1.03e-05	GO:0030141	4.90873
Regulation of Immune response	4	0.999989	3.43e-05	GO:0042590	8673|5698|5699|2210|4688|10213|653361|2923|3693|5682|6890|122706|6892|6891|2209|3136|5684|3135|5686|8773|3105|3551|3134|5685|3133|3106|3685|3107|9861|567|9554|8517|143471|1147|5718|5717|4012|5689|50489|2207|9341|1535|5719|5715|5713|5714|5711|10437|5710|5721|5720|5716|5708|50856|1536|5683|10197|9491|5691|5707|4689|5690|5704|5709|5706|5695|5700|5705|5702|5693|5692|5687|5688|5701|5694|5696|811|948|2…	antigen processing and presentation of exogenous peptide antigen via MHC class I	79	ENR	GO:0042590	1	1.05e-05	GO:0042590	19.5298
Cellular Response	5	0.999987	4.11e-05	GO:0071216	730249|84868|613|2213|10594|207|54499|5581|51510|7035|2932|55829|1019|3383|558|4360|1437|22904|9373|57817|317|3553|22914|1667|6714|3557|9572|1440|3055|2919|3569|25|79155|7538|942|941|1051|29126|7376|3309|834|153090|1649|7099|10333|3929|4986|148022|968|19|22933|9516|958|2920|8915|90933|3297|3576|129607|3593|6850|114609|4795|10018|4792|5970|4208|3586|7157|10417|57003|5914|2921|1668|79931|1671|1670|…	cellular response to biotic stimulus	212	ENR	GO:0071216	1	1.27e-05	GO:0071216	10.0677
Regulation of Immune response	4	0.999986	4.4e-05	GO:0002699	6375|136|3965|2150|58533|3558|3902|3689|8482|4602|26057|8832|135250|3684|3553|22914|3598|5650|3458|3569|79915|5027|5819|940|942|2821|6812|941|7374|118460|149840|7037|22890|8807|8417|2625|8764|5225|8772|54106|7099|3929|164|2624|9655|148022|117854|958|3136|3135|3105|6223|3133|3106|3107|2268|353091|8915|112441434|23586|3593|6850|7784|23369|57102|89870|3162|3592|5950|79132|3805|10417|5170|5914|2294|5…	positive regulation of immune effector process	215	ENR	GO:0002699	1	1.39e-05	GO:0002699	9.91906
Regulation of Immune response	4	0.999986	4.44e-05	GO:0002718	6375|10892|7292|729230|3440|7189|9188|3606|383|2150|7040|3077|148022|3554|7186|57506|3456|10859|117854|975|91543|7042|8809|1178|7855|7098|54440|3718|6885|3135|7133|3134|3133|4092|695|50943|114548|5595|8482|567|353091|8915|3735|23586|7043|3586|3162|3805|10417|5590|3553|335|7474|9474|2865|2207|972|10666|4282|11126|3569|3098|2867|10225|54795|9865|64127|51704|170506|684|1432|7124|79004|8013|2625|948|…	regulation of cytokine production involved in immune response	84	ENR	GO:0002718	1	1.42e-05	GO:0002718	18.2841
Apoptotic signalling pathway	15	0.999985	4.61e-05	GO:2001233	3717|3965|3630|1621|207|3479|2932|3685|2931|55829|9141|6648|5499|55031|367|1437|3065|6498|317|135|9821|57539|9705|5598|84231|342977|10525|5533|2623|25946|4055|23604|10413|5716|10197|5859|6280|2626|9368|2266|147138|5894|3303|7314|27166|7534|26471|6279|9774|1687|26287|3064|4582|2244|1649|4780|5329|8440|6615|10771|7755|2056|4487|3082|25994|23028|26155|8406|90993|3091|3655|4690|10018|5970|467|2243|75…	regulation of apoptotic signaling pathway	398	ENR	GO:2001233	1	1.49e-05	GO:2001233	6.94703
Regulation of Immune response	4	0.999983	5.08e-05	GO:0002822	6375|177|100|84868|729230|2213|115650|7040|10859|3558|7468|200558|718|567|51571|80149|722|920|3553|64332|84807|80762|9984|3570|5532|2207|51043|3329|2956|3569|339390|23529|4292|100141515|79915|5027|10039|910|911|338322|909|3263|5817|53833|5819|912|913|940|54795|149233|941|29126|1378|7374|7128|51010|118460|7037|149840|54542|7124|22890|56940|2302|6556|8417|6830|6363|9466|2625|11035|30009|5777|8772|8…	regulation of adaptive immune response based on somatic recombination of immune receptors built from immunoglobulin superfamily domains	147	ENR	GO:0002822	1	1.66e-05	GO:0002822	12.4193
Apoptotic signalling pathway	15	0.999981	5.65e-05	GO:0043065	3717|9148|4294|3676|3965|3202|9353|51776|207|2902|1723|2932|2931|286430|84069|3688|9141|4605|6648|5499|4602|8997|123879|6498|1871|317|3092|135|23087|3684|57539|22914|9705|11200|2152|2191|84231|3635|5524|5533|2021|7204|57118|5027|6233|4055|5916|29948|6194|943|10921|6196|6280|11218|94241|10672|9368|10276|7314|27166|7534|5133|26471|5134|3482|6279|6453|308|85477|7311|9459|9774|1687|3064|1649|1728|448…	positive regulation of apoptotic process	632	ENR	GO:0043065	1	1.86e-05	GO:0043065	5.4087
Apoptotic signalling pathway	15	0.99998	5.93e-05	GO:0043068	3717|9148|4294|3676|3965|3202|9353|51776|207|2902|1723|2932|2931|286430|84069|3688|9141|4605|6648|5499|4602|8997|123879|6498|1871|317|3092|135|23087|3684|57539|22914|9705|11200|2152|2191|84231|3635|5524|5533|2021|10013|7204|57118|5027|6233|4055|5916|29948|6194|943|10921|6196|6280|11218|94241|10672|9368|10276|7314|27166|7534|5133|26471|5134|3482|6279|6453|4914|308|85477|7311|9459|9774|1687|3064|16…	positive regulation of programmed cell death	636	ENR	GO:0043068	1	1.98e-05	GO:0043068	5.37318
Regulation of Immune response	4	0.99998	5.96e-05	GO:0002706	6375|177|3965|84868|729230|2213|7040|10859|3558|7468|3902|200558|718|567|3952|51571|722|114836|135250|3553|22914|80762|9984|5532|2207|3329|2956|3569|339390|23529|4068|4292|100141515|79915|5027|259197|10039|910|911|10225|117157|9437|909|3263|5817|53833|5819|912|913|940|387837|6777|54795|149233|1378|7374|51010|118460|7037|149840|7124|22890|56940|409|2302|8807|8417|6830|9466|2625|79465|11035|30009|3…	regulation of lymphocyte mediated immunity	152	ENR	GO:0002706	1	2.01e-05	GO:0002706	11.9915
Regulation of Immune response	4	0.999979	6.15e-05	GO:0002758	56667|3965|84868|727897|140453|7321|5581|7323|3689|51135|7334|7335|23180|118430|57724|2219|10462|3684|22914|5718|338339|5717|6714|5689|2033|114770|114771|90268|3055|5719|81035|5715|5713|5714|5711|84433|257397|5710|5721|6233|5720|5568|79155|5567|5716|5566|26253|5708|5683|10197|8685|283463|9491|6280|5691|5707|5690|2266|5704|5894|5709|7867|5706|5695|5700|7314|5705|5702|5693|5692|6279|5687|841|6197|5…	innate immune response-activating signal transduction	229	ENR	GO:0002758	1	2.09e-05	GO:0002758	9.29036
Regulation of secretion protein	7	0.999978	6.38e-05	GO:0051047	3717|136|3965|84868|8862|116|3630|2150|286676|8660|5581|2645|3479|3689|8941|4602|6664|5873|8911|4828|6863|2219|5868|2692|1361|2691|4887|51738|135|3684|10631|2641|5532|27230|57824|5715|5027|26253|56729|6812|23607|2266|27159|6288|6279|3495|85477|945|2244|1588|4986|55540|117854|373509|24145|4923|2268|3091|64135|3670|5025|23586|22925|2149|3783|6850|7784|2243|91662|5950|27131|1147|51311|4824|382|9525|…	positive regulation of secretion	418	ENR	GO:0051047	1	2.19e-05	GO:0051047	6.60201
Cellular Response	5	0.999975	7.11e-05	GO:0071356	3717|6375|730249|6376|9966|115650|10594|207|3373|388372|2819|149951|51763|3383|57817|944|57539|5718|9181|6095|5717|9705|2309|81792|5689|10631|4656|1535|57824|5719|5715|5713|5714|678|5711|677|10365|5710|5721|4055|5720|6846|5716|7538|943|128178|5708|81501|5683|10197|9491|5691|5707|27242|5690|5704|5709|5706|5695|9759|5700|5705|5702|5693|9560|5692|5687|2185|5688|10913|5701|5694|796|153090|2625|5696|2…	cellular response to tumor necrosis factor	235	ENR	GO:0071356	1	2.47e-05	GO:0071356	9.04279
Regulation of Immune response	4	0.999974	7.36e-05	GO:0002474	8673|9871|5698|5699|2210|4688|22872|10213|821|653361|3077|2923|3693|5682|51752|6890|122706|6892|6891|2209|3136|5684|3135|5686|8773|3105|3551|3134|9632|5685|3133|64167|3106|3685|3107|9861|567|3140|9554|8517|143471|1147|5718|5717|4012|5689|50489|2207|9341|1535|5719|5715|5713|5714|5711|10437|5710|5721|5720|5716|6396|5708|50856|1536|10802|5683|10197|9491|5691|5707|10134|4689|5690|5704|5709|10427|5706…	antigen processing and presentation of peptide antigen via MHC class I	95	ENR	GO:0002474	1	2.58e-05	GO:0002474	16.0426
Cellular Response	5	0.999972	7.88e-05	GO:0002237	3717|730249|3965|84868|613|54658|2213|10594|207|5581|51510|7035|100133941|249|7356|5737|3726|55829|1019|6833|3383|3587|558|4360|1543|2255|6198|1437|6863|22904|210|9373|57817|54|3553|22914|57539|1667|6714|3557|488|9572|1440|3055|2919|3569|496|5027|10225|25|79155|1267|7538|942|941|1051|29126|55122|1991|92086|3620|7867|728441|7376|102724823|91227|2679|834|102724197|2678|6279|841|6197|6278|153090|425…	response to molecule of bacterial origin	330	ENR	GO:0002237	1	2.79e-05	GO:0002237	7.38529
Regulation of secretion protein	7	0.999971	8.14e-05	GO:0051046	3717|5579|3351|5578|9627|23178|6855|3630|6861|5443|286676|5582|8660|5581|2645|3479|64780|2932|9324|1407|4602|3667|5873|55503|3172|4544|5868|2692|1361|2691|4887|51738|135|3598|4646|5715|5027|6814|6812|9162|3350|2266|2778|308|945|2244|1588|3708|3709|4851|958|959|55636|3091|5025|22925|2149|5023|3783|2243|3162|7009|5170|2294|4824|4760|4762|30817|9525|3624|4129|4282|3567|4067|2044|2917|91942|291|55655…	regulation of secretion	791	ENR	GO:0051046	1	2.94e-05	GO:0051046	4.73524
Regulation of Immune response	4	0.99997	8.15e-05	GO:0002702	6375|9188|2150|7040|57506|10859|3558|7468|5595|8482|567|3553|5650|51744|9341|2207|2956|3569|7494|23529|4292|100141515|79915|3263|940|2821|6810|64127|7374|51704|170506|51010|118460|7037|149840|2625|30009|8764|5225|1653|54106|7099|10892|7292|7189|3606|3596|148022|3554|51237|7186|975|117854|91543|8809|7855|958|54440|6885|3135|3134|3133|114548|5788|353091|8915|112441434|3735|23586|3805|5950|10417|559…	positive regulation of production of molecular mediator of immune response	98	ENR	GO:0002702	1	3e-05	GO:0002702	15.5236
Apoptotic signalling pathway	15	0.99997	8.15e-05	GO:2001243	4170|596|3630|624|54929|9529|207|9709|6387|7466|22954|51079|23411|754|4102|55829|2907|6648|6591|51616|597|599|100129518|1191|55031|10131|220042|3065|3622|9181|5598|7417|51499|80237|6714|10525|57007|7494|79915|25946|11315|3303|1032|8531|9479|50484|83596|4582|4780|5329|54700|6615|2056|219790|10488|23028|8996|26155|10105|5770|90993|1654|8382|3091|84447|3301|6423|598|3315|7009|27429|64844|4722|2023|2…	negative regulation of intrinsic apoptotic signaling pathway	98	ENR	GO:2001243	1	3e-05	GO:2001243	15.5236
Regulation of Immune response	4	0.999969	8.37e-05	GO:0045088	3717|730249|3965|84868|727897|3630|2213|2150|5581|3689|286430|23180|118430|3659|11326|5469|2219|9258|10462|135250|3684|22914|338339|5718|5717|5689|2033|114770|114771|90268|25942|3055|5719|81035|5715|5713|5714|5711|84433|257397|5710|5721|6233|3326|5720|5568|79155|5567|5716|5566|26253|5708|5683|10197|8685|9491|6280|5691|5707|5690|2266|5704|5894|5709|3303|5706|5695|5700|7314|5705|5702|5693|5692|6279…	regulation of innate immune response	437	ENR	GO:0045088	1	3.11e-05	GO:0045088	6.30369
Regulation of Immune response	4	0.999962	0.0001	GO:0002218	56667|3965|84868|727897|140453|7321|5581|7323|3689|51135|7334|7335|23180|118430|149628|57724|2219|10462|3684|22914|5718|338339|5717|6714|5689|2033|114770|114771|90268|25942|3055|5719|81035|5715|5713|5714|5711|84433|257397|5710|5721|6233|5720|5568|79155|5567|5716|5566|26253|5708|5683|10197|8685|283463|9491|6280|5691|5707|5690|2266|5704|5894|5709|7867|5706|5695|5700|7314|10432|5705|5702|5693|5692|6…	activation of innate immune response	251	ENR	GO:0002218	1	3.76e-05	GO:0002218	8.44592
Regulation of secretion protein	7	0.999961	0.000103	GO:0050708	3717|3965|5578|84868|3630|2213|8864|2150|8660|5581|2645|3479|9324|286430|6833|3667|3172|133308|2219|4544|51738|135|84830|80024|10631|2641|90007|5532|27230|57824|5715|27202|5027|26251|26253|23607|2029|2266|27159|6288|3495|308|945|336|2244|6514|54106|3708|80223|3709|284297|55540|117854|373509|958|959|7074|24145|2268|3091|64135|3670|23586|2149|3783|2633|6850|2243|91662|5950|7009|1147|51311|4760|382|…	regulation of protein secretion	450	ENR	GO:0050708	1	3.9e-05	GO:0050708	6.11438
Apoptotic signalling pathway	15	0.99996	0.000105	GO:0010942	3717|9148|4294|3676|3965|3202|2213|9353|51776|207|2902|1723|2932|3689|3039|2475|2931|286430|3040|84069|3688|9141|4605|6648|5499|4602|3043|23593|8997|123879|6498|1871|317|3092|135|23087|3684|57539|22914|5625|9705|11200|2152|1958|2191|84231|3635|5524|5533|2021|8309|10013|7204|57118|5027|6233|4055|5916|29948|6194|3240|943|10921|6196|6280|11218|94241|10672|9368|10276|7314|27166|7534|5133|26471|5134|3…	positive regulation of cell death	687	ENR	GO:0010942	1	4e-05	GO:0010942	4.95707
Apoptotic signalling pathway	15	0.999954	0.000118	GO:2001235	3717|1495|3965|4170|596|10962|7046|10616|55367|29949|10955|5599|2932|23411|27035|183|2931|6788|9141|5499|6154|572|50486|4836|400916|5326|51657|7029|3625|6498|5519|317|135|51588|57539|9705|355|6477|6647|84334|23368|7078|8682|7027|84231|1613|5533|8678|162989|138151|4055|1075|10059|7164|53832|5601|6280|51330|9368|8738|11315|27141|8692|151112|7314|10399|7534|26471|6279|841|5062|84893|29108|186|5518|1…	positive regulation of apoptotic signaling pathway	176	ENR	GO:2001235	1	4.57e-05	GO:2001235	10.2878
Chemokine receptor activity	2	0.999954	0.000118	HSA04060	6375|3597|6376|3578|3442|9966|3441|115650|3439|2829|3558|388372|2826|9547|6387|3451|3443|3452|3445|3444|3447|3446|2057|3448|3449|3587|10850|64806|10663|1437|944|3553|50616|3570|1440|3458|2919|1435|269|3569|268|58191|4055|6846|2321|53833|53832|943|27242|3556|64109|27190|9560|8807|10913|8764|7422|3605|10344|2056|3082|55540|1896|958|959|2323|2920|3579|7850|643|2324|3593|3577|3586|3592|3791|5159|90|2…	Cytokine-cytokine receptor interaction	259	ENR	HSA04060	1	4.58e-05	HSA04060	8.17376
Blood coagulation	13	0.999953	0.00012	GO:0009611	3717|607|5579|8968|5578|3442|2815|10398|3630|3441|2814|2192|8165|2150|3439|9002|3053|5582|3691|5583|5265|5581|3690|5889|3479|64780|7035|79602|3451|80274|3443|2475|3452|3445|3444|3447|3446|5270|3448|23671|23414|3449|6665|3045|5738|3046|3043|558|333932|5873|1543|3660|29071|22953|57113|3659|3172|9127|350|3065|5868|1361|50808|126961|1281|135|5547|8546|2159|3680|2155|2157|6790|2158|2151|8527|2147|2153…	response to wounding	576	ENR	GO:0009611	1	4.7e-05	GO:0009611	5.33502
Cellular Response	5	0.999948	0.00013	GO:0034612	3717|6375|730249|6376|9966|115650|10594|207|3373|388372|22954|2819|149951|51763|3383|6198|57817|944|57539|5718|9181|6095|5717|9705|102|2309|81792|5689|10631|4656|1535|57824|5719|5715|5713|2021|5714|678|5711|677|10365|5710|5721|58191|4055|5720|6846|5716|7538|943|128178|5708|81501|5683|10197|9491|5609|5691|5707|27242|5690|5704|92086|5709|728441|5706|5695|102724823|9759|5700|91227|2679|5705|5702|102…	response to tumor necrosis factor	264	ENR	GO:0034612	1	5.17e-05	GO:0034612	8.01308
Cellular Response	5	0.999943	0.000141	GO:0071222	730249|923|345611|84868|613|3394|7040|3934|7442|207|10594|10859|5581|51510|27063|5599|7035|5594|728358|10563|55829|5595|1019|3383|558|4360|4846|80149|5976|1437|3627|22904|9373|56300|57817|389643|3553|22914|6347|6348|9646|6352|5473|1667|6714|5467|4064|3557|57088|57048|9572|1440|3055|23643|5196|199713|23308|1053|2919|5197|3569|7494|102723996|5054|25|79155|7538|259230|942|941|1051|29126|80380|64127|…	cellular response to lipopolysaccharide	183	ENR	GO:0071222	1	5.68e-05	GO:0071222	9.87794
Activation granule	3	0.99994	0.000149	GO:0099503	258010|272|9627|6855|23250|94103|6861|2352|3630|9725|5443|346562|2495|51646|5878|5787|100049587|2902|84658|5870|5265|3903|114790|25840|11012|124912|3479|6518|1102|8773|7130|121260|3481|8778|1759|353189|51719|29887|1118|5270|5049|388533|22931|10120|1938|240|3043|84514|25801|23593|5873|1265|23312|2799|8560|79641|290|27180|820|350|22918|10875|5868|2692|210|6498|178|317|51738|9622|2212|5547|823|8987|…	secretory vesicle	992	ENR	GO:0099503	1	6.03e-05	GO:0099503	4.10239
Chemokine receptor activity	2	0.999936	0.000157	HSA04062	3717|6375|5579|10451|6376|1445|729230|8976|653361|113|2829|207|208|388372|53358|2826|9547|6387|2932|5594|10563|2931|2783|2790|2791|2793|5604|5595|57580|10850|7852|131890|2885|10663|8503|3627|8517|9475|10235|6349|5294|5295|6347|6348|5296|2309|6352|5293|6351|5473|6357|2784|6356|6355|3702|6354|3055|5290|5196|5291|5197|2919|2792|5330|2787|23236|1230|58191|5331|2785|6655|5568|6846|6772|5567|6346|5566|…	Chemokine signaling pathway	187	ENR	HSA04062	1	6.4e-05	HSA04062	9.6611
Blood coagulation	13	0.999933	0.000163	GO:0042060	3717|607|5579|8968|5578|3442|2815|10398|3630|3441|2814|2192|8165|2150|3439|9002|3053|5582|5583|5265|5581|3690|5889|3479|64780|7035|79602|3451|80274|3443|2475|3452|3445|3444|3447|3446|5270|3448|23671|23414|3449|6665|3045|5738|3046|3043|558|333932|5873|3660|29071|22953|57113|3659|3172|9127|350|3065|5868|1361|50808|126961|1281|135|5547|8546|2159|3680|2155|2157|2158|2151|8527|2147|2153|2152|10631|367…	wound healing	483	ENR	GO:0042060	1	6.73e-05	GO:0042060	5.68046
Cellular Response	5	0.99993	0.000168	GO:0071219	730249|923|345611|84868|613|2213|3394|7040|3934|7442|207|10594|10859|5581|51510|27063|5599|7035|5594|728358|10563|55829|5595|1019|3383|558|4360|4846|80149|5976|1437|3627|22904|9373|56300|57817|389643|3553|22914|6347|6348|9646|6352|5473|1667|6714|5467|4064|3557|57088|57048|9572|1440|3055|23643|5196|199713|23308|1053|2919|5197|3569|7494|102723996|5054|25|79155|7538|259230|942|941|1051|29126|80380|6…	cellular response to molecule of bacterial origin	190	ENR	GO:0071219	1	6.99e-05	GO:0071219	9.50129
Regulation of secretion protein	7	0.999928	0.000169	GO:1903530	3717|3351|5579|136|3965|9627|5578|23178|6855|84868|8862|116|3630|6861|2213|8864|5443|2150|286676|5582|8660|5581|2645|3479|64780|2932|3689|9324|286430|8941|1407|6833|4602|3667|6664|5873|8997|55503|8911|4828|3172|6863|133308|2219|4544|5868|2692|1361|51652|2691|4887|51738|135|84830|3684|3598|80024|10631|2641|90007|5532|27230|57824|5715|27202|102723788|5027|26251|1855|6814|26253|56729|6812|10765|2360…	regulation of secretion by cell	733	ENR	GO:1903530	1	7.16e-05	GO:1903530	4.63121
Regulation of secretion protein	7	0.999928	0.000169	GO:0002793	3717|3965|84868|2822|8862|8431|116|3630|640|2150|286676|322|3558|8660|5581|2645|3479|84818|25874|4826|222546|2922|2219|2692|2691|4887|7200|51738|135|4317|3553|6714|10631|2641|5532|27230|338442|57824|114899|5715|8655|3569|65220|5027|25|26253|54795|2821|10802|23607|23086|29126|79679|3556|2266|64109|27159|7376|64083|8736|6288|834|6279|3495|2625|945|8764|55204|2244|58515|7099|283420|5213|4023|5208|55…	positive regulation of peptide secretion	278	ENR	GO:0002793	1	7.16e-05	GO:0002793	7.59498
Cellular Response	5	0.999924	0.000178	GO:0019730	3853|3934|414325|5068|6036|728358|92747|10563|3507|57115|6590|55894|6156|1191|6170|566|4589|820|3627|538|5320|5967|5473|6357|2147|1667|5919|114770|140683|114771|5196|2919|5197|6406|6407|5646|10407|5657|100526773|6283|6280|28912|1991|8347|55600|8344|8343|8339|8346|6279|6037|6556|6278|85569|116842|5968|10578|81623|4057|8993|2244|117159|3512|130120|128822|1113|3347|653423|3346|57119|140823|6223|3133…	antimicrobial humoral response	119	ENR	GO:0019730	1	7.59e-05	GO:0019730	12.6514
Regulation of Immune response	4	0.999915	0.000195	GO:0002757	1380|5579|3965|11118|84868|727897|2213|8976|5581|3689|23180|118430|28815|28816|4651|28813|28825|10787|920|2219|28820|28822|10462|974|28823|2212|973|931|3684|22914|6794|338339|5718|5717|3497|4620|5689|2033|915|114770|103106901|114771|90268|3055|5719|3635|81035|59338|28876|5715|27202|5713|5714|5711|84433|257397|57290|3320|642131|5710|5721|6233|3326|5720|5568|79155|26999|5567|5716|5566|26253|940|570…	immune response-activating signal transduction	498	ENR	GO:0002757	1	8.49e-05	GO:0002757	5.50309
Regulation of secretion protein	7	0.999913	0.000198	GO:1903532	3717|136|3965|84868|8862|116|3630|2150|286676|8660|5581|2645|3479|3689|8941|4602|6664|5873|8911|4828|6863|2219|5868|2692|1361|2691|4887|51738|135|3684|10631|2641|5532|27230|57824|5715|5027|26253|56729|6812|23607|2266|27159|6288|3495|945|2244|1588|4986|55540|117854|373509|24145|4923|2268|3091|64135|3670|23586|2149|3783|6850|7784|2243|91662|5950|1147|51311|4824|382|9525|3624|4282|3567|112755|23705|…	positive regulation of secretion by cell	388	ENR	GO:1903532	1	8.7e-05	GO:1903532	6.24131
Regulation of Immune response	4	0.999894	0.00024	GO:0002703	6375|136|3965|84868|613|2213|2150|58533|3558|3902|3689|722|8832|135250|3684|3553|22914|3598|5532|3569|79915|5027|10225|53833|5819|940|54795|6812|7374|118460|149840|7037|22890|2302|8807|8417|1773|6830|9466|2625|11035|8772|7099|1776|164|2624|148022|958|7098|3136|3135|3105|3133|3106|3107|2268|353091|112441434|23586|3593|6850|7784|57102|3586|3162|3592|3805|634|5170|2294|56253|100507436|22976|4049|308…	regulation of leukocyte mediated immunity	205	ENR	GO:0002703	1	0.000106	GO:0002703	8.77837
Ion homeostasis	19	0.999889	0.000247	GO:0055076	331|4501|81894|2495|113235|3934|2038|148738|56898|1318|567|151176|4495|4496|4494|8301|283375|4490|4493|261729|645745|4489|84560|64924|7922|326343|538|57817|4502|5621|148867|2395|91252|4499|7036|48|55630|80762|6647|164656|7018|475|27102|2034|221074|537|23627|54583|25800|4682|3263|64116|57181|540|6280|7782|147138|28952|51076|4241|8692|7037|9550|6279|6556|23545|8454|3163|90639|9114|147007|84317|3898…	transition metal ion homeostasis	129	ENR	GO:0055076	1	0.000111	GO:0055076	11.6283
Blood coagulation	13	0.99988	0.000264	GO:0007596	3717|5579|8968|5578|3442|2815|10398|3441|2814|2192|8165|2150|3439|9002|3053|5582|5583|5265|5581|3690|5889|64780|7035|3451|80274|3443|3452|3445|3444|3447|3446|5270|3448|23414|3449|3045|3046|3043|558|333932|5873|3660|57834|29071|22953|57113|3659|3172|9127|350|3065|5868|1361|50808|126961|1281|135|5547|8546|2159|2155|2157|2158|2151|8527|2147|2153|6714|2152|3674|23468|57572|8526|3998|2768|7414|2767|21…	blood coagulation	302	ENR	GO:0007596	1	0.00012	GO:0007596	6.96849
Blood coagulation	13	0.999875	0.000273	GO:0050817	3717|5579|8968|5578|3442|2815|10398|3441|2814|2192|8165|2150|3439|9002|3053|5582|5583|5265|5581|3690|5889|64780|7035|3451|80274|3443|3452|3445|3444|3447|3446|5270|3448|23414|3449|3045|3046|3043|558|333932|5873|3660|57834|29071|22953|57113|3659|3172|9127|350|3065|5868|1361|50808|126961|1281|135|5547|8546|2159|2155|2157|2158|2151|8527|2147|2153|6714|2152|3674|23468|57572|8526|3998|2768|7414|2767|21…	coagulation	304	ENR	GO:0050817	1	0.000125	GO:0050817	6.92115
Blood coagulation	13	0.999867	0.000288	GO:0007599	3717|5579|8968|5578|3442|2815|10398|3441|2814|2192|8165|2150|3439|9002|3053|5582|5583|5265|5581|3690|5889|64780|7035|3451|80274|3443|3452|3445|3444|3447|3446|5270|3448|23414|3449|3045|3046|3043|558|333932|5873|3660|57834|29071|22953|57113|3659|3172|9127|350|3065|5868|1361|50808|126961|1281|135|5547|8546|2159|2155|2157|2158|2151|310|8527|2147|2153|6714|2152|3674|23468|57572|8526|3998|2768|7414|276…	hemostasis	307	ENR	GO:0007599	1	0.000133	GO:0007599	6.85133
Regulation of Immune response	4	0.999858	0.000306	GO:0002764	1380|5579|3965|11118|84868|727897|2213|8976|5581|3689|23180|118430|28815|28816|4651|28813|28825|10787|920|2219|28820|28822|10462|974|28823|2212|973|931|3684|22914|6794|338339|5718|5717|3497|4620|5689|2033|915|114770|5532|103106901|114771|90268|3055|5719|3635|81035|59338|28876|5715|27202|5713|5714|5711|84433|257397|151888|57290|3320|642131|5710|5721|6233|3326|5720|5568|79155|26999|5567|5716|5566|2…	immune response-regulating signaling pathway	533	ENR	GO:0002764	1	0.000142	GO:0002764	5.12703
Cellular Response	5	0.999842	0.000339	GO:0032496	3717|730249|3965|84868|613|54658|10594|207|5581|51510|7035|249|7356|5737|3726|55829|1019|6833|3383|3587|558|4360|1543|2255|6198|1437|6863|22904|210|9373|57817|54|3553|22914|57539|1667|6714|3557|488|9572|1440|3055|2919|3569|496|5027|10225|25|79155|1267|7538|942|941|1051|29126|55122|1991|92086|3620|7867|728441|7376|102724823|91227|2679|834|102724197|2678|6279|841|6197|6278|153090|4258|7099|3929|926…	response to lipopolysaccharide	316	ENR	GO:0032496	1	0.000158	GO:0032496	6.64952
Regulation of Immune response	4	0.999814	0.000393	GO:0002700	6375|729230|2213|9188|2150|7040|57506|10859|7042|3558|7468|200558|5595|8482|567|7043|3553|3598|80762|5650|9984|9474|51744|9341|2207|2956|3569|7494|23529|4292|100141515|79915|10039|10225|3263|940|54795|11005|2821|9865|6810|64127|7374|51704|11277|170506|51010|118460|7037|149840|684|7124|6830|9466|2625|30009|8764|336|11213|5225|1653|54106|7099|5585|10892|7292|3440|7189|3606|3596|383|148022|933|3077|…	regulation of production of molecular mediator of immune response	144	ENR	GO:0002700	1	0.000186	GO:0002700	10.3655
Endosome membrane	6	0.999795	0.000426	GO:0031901	8673|653440|22876|100287171|9135|5878|134829|58533|374666|24141|80230|8898|567|2060|7251|29886|26056|55198|23237|5868|8724|115123|81615|124460|55361|26060|29062|202915|23161|387680|3633|200576|2043|51617|1183|10490|51552|9110|10479|1956|753|23062|1080|5663|10347|64145|221472|29126|64089|9765|6455|8572|6643|10938|6642|55283|1182|27342|8417|4914|30844|9372|220972|23163|3756|9856|56674|2210|729873|5…	early endosome membrane	147	ENR	GO:0031901	1	0.000205	GO:0031901	10.1462
Regulation of Immune response	4	0.999775	0.000464	GO:0002253	1380|5648|5579|3965|11118|84868|727897|2213|8976|5581|3689|23180|118430|28815|28816|4651|28813|28825|1604|722|10787|11326|920|2219|28820|28822|10462|974|28823|2212|973|325|931|3684|22914|6794|338339|5718|5717|629|733|3497|732|4620|5199|713|81494|715|735|5689|731|3075|717|2033|730|915|114770|103106901|114771|716|90268|25942|3055|5719|3635|81035|59338|28876|5715|27202|5713|5714|5711|84433|257397|57…	activation of immune response	567	ENR	GO:0002253	1	0.000225	GO:0002253	4.80775
Apoptotic signalling pathway	15	0.999772	0.000467	GO:0060548	3717|5578|5741|3630|2495|207|6620|208|2902|5582|5583|8660|3479|64780|2932|2475|55829|133396|23414|55031|350|1437|3065|4544|51738|135|9821|6195|5598|56892|440560|25942|1440|9531|342977|2623|10525|57118|25946|6233|5081|5716|5051|57181|940|6812|1051|10197|2626|5859|2627|80070|2266|5894|3303|5700|7314|3309|5705|7534|7274|26471|6197|10370|6453|308|7311|27324|4582|2244|3064|1728|7422|4780|5329|5078|731…	negative regulation of cell death	982	ENR	GO:0060548	1	0.000228	GO:0060548	3.76999
Regulation of secretion protein	7	0.999754	0.0005	GO:0090087	3717|258010|3965|5578|23178|84868|8862|116|3630|2213|8864|2150|286676|208|8660|5581|2645|8841|3479|2932|3689|9324|2931|286430|51763|9141|6833|3667|8314|8997|118424|3172|133308|2219|4544|8724|2692|9695|2691|4887|51738|135|84830|3684|80024|8882|10631|2641|10075|90007|5532|3998|27230|57824|9531|5715|27202|55781|5027|26130|26251|163882|5566|26253|29072|23607|2029|2266|27159|1128|6288|6279|84455|89781…	regulation of peptide transport	705	ENR	GO:0090087	1	0.000246	GO:0090087	4.32013
Regulation of Immune response	4	0.999749	0.000507	GO:0002697	1380|136|3965|84868|3630|2213|2150|3689|8482|4602|257101|28815|28816|28813|28825|1604|722|11326|28820|1361|28822|28823|135250|3684|3598|22914|629|733|732|5199|5650|713|81494|2147|715|735|731|3075|717|730|114770|5532|114771|716|25942|28876|27202|5027|940|942|6812|941|28883|7374|118460|149840|54542|930|8807|336|7353|708|28461|54106|3929|54476|200316|966|115004|28450|79671|117854|28451|28452|28454|9…	regulation of immune effector process	453	ENR	GO:0002697	1	0.000251	GO:0002697	5.31388
Chemokine receptor activity	2	0.999655	0.000678	GO:0010469	5744|9148|3442|5741|8862|116|3630|3441|2213|5443|9135|3439|181|2902|5581|9547|3479|9350|3451|3481|3443|3452|5368|3445|3444|3447|3688|3446|27123|145957|3448|3641|7262|3449|4828|64388|1437|200081|5469|112616|2691|51738|151449|944|823|4681|2147|2641|1440|7252|2919|1435|51293|100506013|268|10013|2657|58191|6846|29948|4902|734|56729|7477|374|26281|4043|7276|59283|3714|27190|9560|1114|2185|407738|796|4…	regulation of signaling receptor activity	601	ENR	GO:0010469	1	0.000345	GO:0010469	4.52438
Apoptotic signalling pathway	15	0.999653	0.000678	GO:0043066	3717|5578|5741|3630|207|6620|208|2902|5582|5583|8660|3479|64780|2932|2475|55829|133396|55031|350|1437|3065|4544|51738|135|9821|6195|5598|56892|440560|25942|9531|342977|2623|10525|57118|25946|6233|5081|5716|5051|57181|940|6812|1051|10197|2626|5859|2627|80070|2266|5894|3303|7314|3309|7534|26471|6197|10370|6453|308|7311|27324|4582|2244|3064|1728|7422|4780|5329|5078|7316|7428|2056|25994|23028|26155|4…	negative regulation of apoptotic process	879	ENR	GO:0043066	1	0.000347	GO:0043066	3.82744
Regulation of secretion protein	7	0.999632	0.000714	GO:0050714	3717|3965|84868|2822|8431|3630|640|2150|322|3558|8660|5581|2645|3479|84818|25874|4826|222546|2219|7200|51738|135|4317|3553|6714|10631|2641|5532|27230|338442|57824|114899|5715|8655|3569|65220|5027|25|26253|54795|2821|10802|23607|23086|29126|79679|3556|2266|64109|27159|7376|64083|8736|6288|834|3495|2625|945|8764|55204|2244|58515|7099|283420|5213|4023|5208|55540|846|117854|6711|373509|3133|24145|43|…	positive regulation of protein secretion	258	ENR	GO:0050714	1	0.000368	GO:0050714	6.91573
Chemokine receptor activity	2	0.999604	0.000762	GO:0048018	5744|3442|8862|5741|116|3441|3630|5443|9135|3439|181|9547|6291|3479|9350|3451|3443|3481|3452|3445|5368|3444|3447|3446|8482|145957|3448|3641|3449|4828|64388|1437|200081|112616|2691|51738|151449|944|4681|2147|2641|1440|7252|2919|100506013|1435|51293|268|58191|2657|6846|29948|4902|734|56729|7477|374|26281|7276|6288|3714|6289|27190|9560|1114|407738|796|4909|7422|29937|4693|6398|3605|7060|3084|10344|3…	receptor ligand activity	485	ENR	GO:0048018	1	0.000396	GO:0048018	4.95098
Ion homeostasis	19	0.999602	0.000762	GO:0055065	3717|3351|5579|5741|116|2495|2150|9002|2902|53373|5581|3685|5737|29887|56898|728215|7220|57130|7223|9914|27032|55503|22953|1604|57113|4828|261729|6863|84561|887|920|4544|4887|51738|931|80024|2151|2147|79085|56302|2034|730|9990|27112|64699|84502|27202|2769|3061|495|496|490|492|5027|491|54583|25800|478|59340|6557|5566|64116|57181|6559|487|479|6280|489|10672|6560|7782|64072|147138|51076|28952|5910|8…	metal ion homeostasis	613	ENR	GO:0055065	1	0.000398	GO:0055065	4.43259
Apoptotic signalling pathway	15	0.999592	0.000777	GO:0043069	3717|5578|5741|3630|207|6620|208|2902|5582|5583|8660|3479|64780|2932|2475|55829|133396|55031|350|1437|3065|4544|51738|135|9821|6195|5598|56892|440560|25942|9531|342977|2623|10525|57118|25946|6233|5081|5716|5051|57181|940|6812|1051|10197|2626|5859|2627|80070|2266|5894|3303|7314|3309|5705|7534|26471|6197|10370|6453|308|7311|27324|4582|2244|3064|1728|7422|4780|5329|5078|7316|7428|2056|25994|23028|26…	negative regulation of programmed cell death	896	ENR	GO:0043069	1	0.000408	GO:0043069	3.75032
Regulation of Immune response	4	0.99953	0.000887	GO:0002478	285643|8673|3111|2213|653361|3693|1175|1173|3902|1213|8773|3685|114876|567|10120|1510|93661|8517|81930|7879|5718|3832|5717|1785|5689|3831|9341|2207|1535|5719|5715|5713|8655|5714|5711|84516|5710|5721|5720|5716|6396|6456|5708|50856|10802|161|5683|10121|1781|10197|1062|51143|9491|3796|5691|29127|5707|4689|1783|5690|11004|3797|5704|83547|5709|10427|55860|5706|8907|5695|5700|1211|5705|5702|5693|5692|5…	antigen processing and presentation of exogenous peptide antigen	176	ENR	GO:0002478	1	0.00047	GO:0002478	8.41589
Activation granule	3	0.999507	0.000925	GO:0030659	258010|6855|23250|94103|6861|9725|8976|5878|5787|100049587|84658|5870|3903|55647|124912|6518|11252|8773|121260|8778|353189|55707|22931|11276|5873|23312|8560|4074|290|4481|27180|23149|920|22918|5868|2212|5547|3092|8546|8987|338339|55361|170370|2215|199675|4646|3674|915|257364|3998|221|51382|81035|138050|10970|10043|6233|147744|976|150372|51429|10857|527|2555|9342|25977|8685|51143|273|10788|84061|5…	cytoplasmic vesicle membrane	770	ENR	GO:0030659	1	0.000493	GO:0030659	3.93923
Regulation of Immune response	4	0.999439	0.00104598	GO:0019884	285643|8673|3111|2213|653361|3693|1175|1173|3902|1213|8773|3685|114876|567|10120|1510|93661|8517|81930|7879|8546|5718|3832|5717|1785|5689|3831|9341|2207|1535|5719|5715|5713|8655|5714|5711|84516|5710|5721|910|911|5720|909|5716|912|913|6396|6456|5708|50856|10802|161|5683|10121|1781|10197|1062|51143|9491|3796|5691|29127|5707|4689|1783|5690|11004|3797|5704|83547|5709|10427|55860|5706|8907|5695|5700|1…	antigen processing and presentation of exogenous antigen	183	ENR	GO:0019884	1	0.000561	GO:0019884	8.08262
Apoptotic signalling pathway	15	0.999434	0.00104867	GO:1902532	3675|10156|9938|3630|9353|2192|2150|8445|207|1859|8841|2932|2475|2931|51763|3688|55829|6648|5270|23035|57761|55031|89|3065|113791|4544|4887|286827|6794|2280|5598|8904|23616|5527|9863|59338|23304|10525|2909|5027|25946|8994|5716|10636|112464|4534|23607|5859|9368|28952|3303|4582|94134|3480|1649|7353|708|4780|5329|333|6615|3708|10771|7428|5526|2056|23028|79671|26155|90993|10318|3091|83667|2633|9927|5…	negative regulation of intracellular signal transduction	512	ENR	GO:1902532	1	0.000566	GO:1902532	4.68032
Activation granule	3	0.999393	0.0011177	GO:0012506	258010|6855|23250|94103|6861|9725|8976|5878|5787|100049587|84658|5870|3903|55647|124912|6518|11252|8773|121260|8778|353189|55707|22931|11276|5873|23312|8560|4074|290|4481|27180|23149|920|22918|5868|2212|5547|3092|8546|8987|338339|55361|170370|2215|199675|4646|3674|915|257364|3998|221|51382|81035|138050|10970|10043|6233|147744|976|150372|51429|10857|527|2555|9342|25977|8685|51143|273|10788|84061|5…	vesicle membrane	791	ENR	GO:0012506	1	0.000607	GO:0012506	3.82983
Regulation of Immune response	4	0.999382	0.00113184	GO:0048002	285643|8673|3111|2213|653361|3693|1175|1173|3902|1213|8773|3685|114876|567|10120|3140|1510|93661|10332|8517|81930|7879|5718|3832|5717|1785|5689|3831|9341|2207|1535|5719|5715|5713|8655|5714|5711|84516|5710|5721|30835|5720|5716|6396|6456|5708|50856|10802|161|5683|10121|1781|10197|1062|51143|9491|3796|5691|29127|5707|4689|1783|5690|11004|3797|5704|83547|5709|10427|55860|5706|8907|5695|5700|1211|5705…	antigen processing and presentation of peptide antigen	187	ENR	GO:0048002	1	0.000618	GO:0048002	7.90369
Cellular Response	5	0.999367	0.00115145	GO:0042742	11334|84868|122665|124912|566|26057|820|920|57817|54|944|22914|338339|3497|5199|2147|1667|3570|3906|114770|103106901|114771|56833|51552|3569|57290|5027|642131|6406|6407|26253|3240|1051|28397|6283|6280|28396|1991|8347|55576|8344|8343|8339|8346|6279|6278|10392|3495|9466|2220|8764|2244|3516|28461|54106|7099|10333|3929|3512|29110|130120|4615|284297|3514|28450|28451|28452|28454|7098|140823|6223|3133|9…	defense response to bacterium	286	ENR	GO:0042742	1	0.000633	GO:0042742	6.2173
Regulation of secretion protein	7	0.999303	0.00125922	GO:0050707	55366|6376|177|3965|84868|22861|3630|2213|2150|1401|57506|10859|247|55612|152138|1149|286430|5595|10385|84818|9447|5600|80149|5734|147166|2219|5987|55024|51738|4317|3553|5552|116337|338557|6348|80772|59082|6714|9474|10631|51744|23208|57824|114899|199713|27202|7114|7494|5027|2335|25|5005|338322|6346|26253|1436|27086|29126|5004|79679|27242|64127|3556|64109|245928|353514|27159|10626|55801|7128|11146…	regulation of cytokine secretion	192	ENR	GO:0050707	1	0.000697	GO:0050707	7.69088
Regulation of secretion protein	7	0.999275	0.00129683	GO:0051050	3717|114898|4297|5741|3630|8976|9002|286676|207|208|2902|8660|5581|2645|124912|3479|10580|2932|23209|1759|2931|51763|4602|3667|3643|8314|5873|22953|920|5868|2692|1361|9695|2691|4887|51738|135|3092|22916|10075|717|9531|5715|4734|55781|5027|57118|5566|6812|1051|2266|84251|7534|10938|930|84455|89781|945|6506|51479|2244|3064|55696|7422|2745|7260|4780|7545|1588|30845|8218|30846|3091|5025|22925|2149|58…	positive regulation of transport	960	ENR	GO:0051050	1	0.000725	GO:0051050	3.48763
Chemokine receptor activity	2	0.999274	0.00129683	GO:0030545	5744|3442|8862|5741|116|3441|3630|5443|9135|3439|181|5581|9547|6291|3479|9350|3451|3443|3481|3452|3445|5368|3444|3447|3446|8482|27123|145957|3448|3641|3449|4828|64388|1437|200081|112616|2691|51738|151449|944|4681|2147|2641|1440|7252|2919|100506013|1435|51293|268|58191|2657|6846|29948|4902|734|56729|7477|374|26281|7276|4043|6288|3714|6289|27190|9560|1114|407738|796|4909|7422|29937|4693|6398|3605|7…	receptor regulator activity	532	ENR	GO:0030545	1	0.000726	GO:0030545	4.49737
Cellular Response	5	0.999216	0.00139156	GO:0006959	1380|5648|3442|10584|3441|3439|3110|3451|3443|3452|3445|57642|3444|3447|3446|3448|28815|3449|28816|28813|28825|566|1604|722|11326|820|2219|28820|28822|28823|325|931|5967|629|733|732|3497|5199|81494|2147|713|735|1667|715|731|3075|730|717|114770|103106901|114771|716|3458|28876|2919|3569|57290|642131|6406|6407|5646|51279|940|2821|28883|10747|28397|6283|6280|28396|27242|1991|8347|55600|8344|8343|8339…	humoral immune response	298	ENR	GO:0006959	1	0.000784	GO:0006959	5.9587
Regulation of secretion protein	7	0.999206	0.00139952	GO:0051223	3717|258010|3965|5578|84868|3630|2213|8864|2150|208|8660|5581|2645|8841|3479|2932|3689|9324|2931|286430|51763|9141|6833|3667|8314|118424|3172|133308|2219|4544|8724|9695|51738|135|84830|3684|80024|8882|10631|2641|10075|90007|5532|3998|27230|57824|9531|5715|27202|55781|5027|26130|26251|163882|5566|26253|29072|23607|2029|2266|27159|1128|6288|84455|89781|3495|308|945|336|2244|55696|6514|54106|57510|7…	regulation of protein transport	675	ENR	GO:0051223	1	0.000794	GO:0051223	4.00859
Activation granule	3	0.999188	0.00142333	GO:0030667	258010|23250|94103|6861|9725|5317|7226|5878|1621|5787|100049587|84658|5870|3903|3382|3690|124912|6518|1143|1828|8773|3689|3687|81833|121260|8778|3685|353189|6515|5864|51365|22931|11336|5873|566|8560|1604|290|653808|27180|22918|64924|338661|2212|5547|4311|3684|8987|3683|2358|338339|102|170370|2215|8694|199675|310|2548|8904|6860|6857|3674|127833|1535|221|51382|51552|138050|8655|10970|10043|147744|9…	secretory granule membrane	300	ENR	GO:0030667	1	0.000812	GO:0030667	5.91766
Regulation of secretion protein	7	0.999163	0.00145858	GO:0032880	3717|258010|5578|3630|8976|1857|207|208|5583|8660|5581|2645|3479|10580|2932|9324|2931|51763|3667|8314|3172|4544|9695|51738|135|2280|10075|257364|3998|25942|9531|5715|55781|5027|26130|5566|2266|7534|84455|89781|308|945|25836|23184|2244|55696|7545|3708|3709|23028|958|959|3091|919|2149|58480|3783|83667|2243|7529|7157|57214|7009|55677|5170|4824|4760|4282|3567|4478|3208|4067|9495|2044|637|11261|391|11…	regulation of protein localization	977	ENR	GO:0032880	1	0.000837	GO:0032880	3.4236
Cellular Response	5	0.999105	0.00154964	GO:1901701	3717|5579|3630|2908|207|208|2902|8660|5167|5581|2645|3479|6518|10580|7035|2932|23209|2642|3481|2475|2931|51763|55829|4602|3667|3643|4360|57761|5052|1437|22904|2692|1361|1281|988|5598|11200|4656|1958|25942|1440|2767|51382|51606|81035|59338|2769|2021|10365|5027|5568|2776|5567|5566|7538|527|942|941|1051|54331|2626|5894|28956|3309|535|2782|308|1728|4780|333|3709|23028|22933|958|3725|26137|196541|6872…	cellular response to oxygen-containing compound	985	ENR	GO:1901701	1	0.000895	GO:1901701	3.39425
Ion homeostasis	19	0.999074	0.00159513	GO:0055080	3717|3351|5579|5741|116|2495|2150|9002|2902|55647|53373|5581|3685|5737|29887|56898|728215|7220|57130|7223|9914|27032|5172|55503|23312|1657|22953|1604|79641|57113|4828|261729|6863|84561|887|920|4544|4887|51738|931|80024|84679|2151|2147|79085|56302|2034|730|9990|27112|64699|51382|51606|84502|27202|6550|2769|6553|3061|495|10479|496|490|284525|492|5027|491|54583|25800|478|59340|6557|5566|64116|506|57…	cation homeostasis	690	ENR	GO:0055080	1	0.000926	GO:0055080	3.91774
Ion homeostasis	19	0.998965	0.00177148	GO:0098771	3717|3351|5579|5741|116|2495|2150|9002|2902|5167|55647|53373|5581|3685|5737|29887|56898|728215|7220|57130|7223|9914|27032|5172|55503|23312|1657|22953|1604|79641|57113|4828|261729|6863|84561|887|920|4544|4887|51738|931|80024|84679|2151|2147|79085|56302|2034|730|9990|27112|64699|51382|51606|84502|27202|6550|2769|6553|3061|495|10479|496|490|284525|492|5027|491|54583|25800|478|59340|6557|5566|64116|5…	inorganic ion homeostasis	701	ENR	GO:0098771	1	0.00103489	GO:0098771	3.85364
Regulation of Immune response	4	0.998891	0.0018867	GO:0019882	3111|2213|3693|1175|5870|1173|3902|8773|3685|23180|3383|10120|1510|5873|925|81930|8546|5718|3832|5717|5689|3831|1535|5719|5715|5713|8655|5714|5711|84516|5710|5721|5720|5716|6456|5708|10802|5683|10121|161|10197|1062|51143|9491|3796|5691|5707|4689|29127|5690|3797|5704|83547|5709|10427|5706|8907|5695|5700|5705|5702|5693|5692|5687|5688|10484|5701|5694|5696|3835|11258|160|23198|51128|163|11021|3798|83…	antigen processing and presentation	213	ENR	GO:0019882	1	0.00110868	GO:0019882	6.9071
Apoptotic signalling pathway	15	0.998858	0.00192143	GO:0080135	258010|10516|4294|3965|387893|203447|3630|2213|4920|2150|51776|1857|207|5582|1859|8841|8975|2932|2475|55829|6648|1407|55135|4287|55031|55532|5052|7398|9258|9695|6498|84250|9475|9821|23008|9344|5598|11200|79085|51548|2033|9531|10525|2021|25950|10013|3320|25946|4055|3326|5716|7477|29072|5859|2626|10808|57551|3303|149840|3309|26471|27000|2185|10913|4281|7336|9774|4582|768211|3480|1649|285613|7422|54…	regulation of cellular response to stress	711	ENR	GO:0080135	1	0.00114229	GO:0080135	3.79713
Regulation of secretion protein	7	0.998741	0.00210487	GO:0070201	3717|258010|3965|5578|84868|3630|2213|8864|2150|11156|208|8660|5581|2645|8841|3479|2932|3689|9324|2931|286430|51763|9141|6833|3667|55135|8314|118424|3172|133308|2219|4544|8724|9695|51738|135|84830|3684|80024|8882|10631|2641|10075|90007|5532|3998|27230|57824|9531|5715|5533|27202|10013|55781|5027|26130|26251|163882|5566|26253|29072|23607|2029|2266|27159|1128|6288|7534|84455|89781|3495|308|945|336|2…	regulation of establishment of protein localization	721	ENR	GO:0070201	1	0.00125858	GO:0070201	3.74222
Apoptotic signalling pathway	15	0.998587	0.00234964	GO:2001234	1495|6376|624|3630|207|3479|6387|22954|3685|55829|6648|6591|51616|3383|2255|55031|8829|367|6198|1437|3065|2395|9821|3553|9181|5598|2729|6714|4150|342977|10525|2623|79915|25946|10413|5716|10197|5859|2626|2266|5894|3303|1491|27166|841|4582|3064|2244|8772|4780|5329|54700|6615|10771|2056|3082|10488|25994|23028|26155|10105|246330|64114|90993|9241|3091|3655|84447|3301|5970|2243|598|3162|7009|55023|2534…	negative regulation of apoptotic signaling pathway	225	ENR	GO:2001234	1	0.00141301	GO:2001234	6.52781
Activation granule	3	0.998444	0.00256215	GO:0042110	3442|3630|3441|2150|3439|5316|3558|3451|3443|2475|3452|3445|3444|3447|3446|3448|57580|3383|3449|1503|5873|3659|925|920|944|3683|6794|2280|6095|338339|6097|3702|915|1958|5532|120425|678|84433|3569|4734|677|5027|161882|25|26253|940|27040|3714|54542|22890|841|326|2625|11035|9093|8772|8440|5699|122706|159296|55636|3133|6722|64581|917|23598|2529|3593|6850|4690|7471|2534|4063|860|1880|2737|5971|56253|7…	T cell activation	230	ENR	GO:0042110	1	0.00155648	GO:0042110	6.38135
Endosome membrane	6	0.998442	0.00256215	GO:0005768	3717|79890|23250|6861|3630|9135|5878|208|53373|55647|11252|51699|23209|2642|79038|29887|80230|23180|9559|3643|4360|5873|9711|4074|261729|920|5868|973|81693|84679|55361|9873|10244|51293|257397|10043|645811|140545|26130|6233|64145|527|4689|7782|53916|53917|9476|28956|7314|535|7274|6643|10938|3482|6642|54551|54940|27342|6453|7311|51479|285195|3064|1649|160851|57403|7260|57720|2210|1317|220002|7316|3…	endosome	896	ENR	GO:0005768	1	0.00155842	GO:0005768	3.35974
Endosome membrane	6	0.998295	0.00278726	GO:0010008	6861|9135|5878|134829|53373|11252|24141|51699|223082|29887|80230|9559|3643|4360|5873|57231|201475|261729|133308|5868|8724|51652|83930|81693|84679|55361|66000|10244|3633|51293|257397|10479|6233|23603|64145|527|4689|7782|28956|29984|7314|8572|535|6643|10938|55283|6642|27342|4914|7311|51479|285195|57403|54106|9856|56674|29110|2210|220002|7316|54602|10254|8411|373509|2209|7098|84286|30845|2890|30846|…	endosome membrane	472	ENR	GO:0010008	1	0.00170492	GO:0010008	4.3886
Endosome membrane	6	0.998136	0.00301288	GO:0005769	79890|84868|23250|9135|2150|11156|5878|134829|58533|208|55647|11252|23209|24141|51699|27035|80230|8898|23180|79139|9559|9711|85377|55532|8829|29886|26056|261729|54520|920|5868|8724|124460|4644|4311|3833|55361|26060|115825|66000|11151|387680|3633|2043|2042|51552|10043|10479|8650|645811|64284|6456|64145|23325|26994|5605|29126|9765|29984|6455|7037|8572|55353|55823|6643|10938|6642|55283|3482|27072|54…	early endosome	353	ENR	GO:0005769	1	0.00186364	GO:0005769	5.00213
Ion homeostasis	19	0.998059	0.0031199	GO:0050801	3717|3351|5579|54896|5741|116|3630|2495|2150|9002|2902|5167|55647|53373|5581|3685|5737|29887|56898|728215|7220|57130|7223|9914|27032|5172|55503|23312|1657|22953|1604|79641|57113|4828|3172|261729|6863|84561|887|920|4544|4887|51738|7369|931|80024|84679|2151|2147|79085|56302|2034|730|9990|27112|64699|51382|51606|84502|27202|6550|2769|6553|3061|495|10479|496|490|284525|492|5027|491|54583|25800|478|59…	ion homeostasis	768	ENR	GO:0050801	1	0.00194056	GO:0050801	3.50272
Endosome membrane	6	0.997875	0.00339795	GO:0005770	25978|57132|24141|51699|1318|79139|8766|9711|5873|57231|85377|4074|51652|84315|973|4644|83930|23327|643834|6714|9863|51552|10479|10013|9227|4534|5605|23339|7782|83547|9476|10948|28956|55353|7274|55823|55283|3482|27072|1182|8417|6490|4914|11085|285195|5119|5222|57617|3064|65082|1649|6517|64841|57403|4077|143187|4864|1317|3949|220002|54602|55858|23057|9516|9482|8218|9570|149371|8938|3122|3123|2149|…	late endosome	247	ENR	GO:0005770	1	0.00212518	GO:0005770	5.92875
Blood coagulation	13	0.997562	0.00385622	GO:0050878	3717|9148|2981|3291|5579|8968|5578|3442|2815|8862|10398|3441|2814|113|2192|8165|2150|3439|9002|3053|5582|5583|5265|5581|3690|5889|64780|1723|7035|3451|80274|3443|3452|3445|3444|51763|3447|231|3446|5270|3448|23414|2806|3449|3045|3046|3043|558|333932|5873|3660|8997|29071|22953|1364|57113|3659|3172|9127|5471|350|6863|3065|5469|5868|2692|1361|50808|126961|1281|135|84830|5547|8546|2159|2155|2157|2158|…	regulation of body fluid levels	503	ENR	GO:0050878	1	0.0024383	GO:0050878	4.10873
Activation granule	3	0.997378	0.00410218	GO:0046649	1380|5579|11334|3676|3442|3630|3441|2213|2150|286410|3439|5316|2067|3558|57823|3451|3689|3443|2475|3452|3445|3444|3447|3688|3446|3448|57580|3383|3449|1503|558|6504|5873|5052|3659|925|8581|200081|920|1015|112616|115350|974|973|931|944|135250|8935|22914|7163|3683|6794|2280|6095|338339|51341|11151|6097|2033|3702|915|1958|5532|56833|120425|102723788|678|84433|3569|4734|677|79915|5027|8227|161882|25|9…	lymphocyte activation	378	ENR	GO:0046649	1	0.00262201	GO:0046649	4.66138
Regulation of Immune response	4	0.997213	0.00433674	GO:0001818	6375|11334|730249|6376|3965|8986|84868|2213|113|5443|2150|5300|3479|3902|100133941|7356|1149|286430|55829|201633|558|63906|6504|5495|79594|11326|8832|2260|51738|54|5621|4317|8887|2147|1001|114770|114771|114899|3635|3458|4157|27202|3569|490|10365|2335|10225|161882|3326|53833|7538|23607|29126|2627|27242|1991|3620|7318|55353|2302|9466|2625|347|307|2621|336|131450|4345|7353|708|54106|7099|10333|3929|…	negative regulation of cytokine production	263	ENR	GO:0001818	1	0.00278684	GO:0001818	5.55726
Cellular Response	5	0.997098	0.00449119	GO:0071396	3717|730249|2103|84868|3779|54658|116|2908|207|8856|5241|5581|7035|23209|9325|5737|55829|4602|3667|6256|558|4360|367|3172|10498|1437|5469|22904|9475|84830|57539|22914|687|1667|3371|4656|2649|1440|3055|2919|158800|678|4734|677|490|5916|478|10413|79155|7538|7477|942|941|1051|54331|2782|2185|4488|339479|3929|4986|958|196541|5179|6608|2920|10521|3673|1620|3670|3297|4779|112398|9063|4795|10018|4792|59…	cellular response to lipid	519	ENR	GO:0071396	1	0.00290152	GO:0071396	3.97754
Endosome membrane	6	0.996973	0.004661	GO:0044440	3717|3630|6861|9135|5878|134829|53373|11252|24141|51699|223082|29887|80230|9559|3643|4360|5873|57231|201475|261729|133308|5868|8724|51652|83930|81693|84679|55361|66000|10244|3633|51293|257397|10479|6233|23603|64145|527|4689|7782|9476|4043|28956|29984|7314|8572|535|6643|10938|55283|6642|27342|4914|7311|51479|285195|57403|7260|54106|9856|56674|29110|2210|220002|7316|54602|10254|8411|373509|2209|709…	endosomal part	523	ENR	GO:0044440	1	0.00302725	GO:0044440	3.94603
Regulation of secretion protein	7	0.996231	0.0056833	GO:0051222	3717|3965|84868|3630|2150|208|8660|5581|2645|8841|3479|2932|3689|2931|9141|8314|118424|2219|9695|51738|135|3684|8882|10631|2641|10075|5532|27230|57824|9531|5715|55781|5027|163882|5566|26253|23607|2266|27159|1128|6288|84455|89781|3495|945|2244|55696|7545|3728|55540|117854|373509|24145|6608|2268|3091|64135|54543|3670|23586|164153|2149|58480|3783|6850|2243|23379|91662|7157|57214|9747|5950|1147|2534|…	positive regulation of protein transport	407	ENR	GO:0051222	1	0.00376934	GO:0051222	4.3184
Ion homeostasis	19	0.996167	0.00575001	GO:0006875	3717|3351|5579|5741|116|2495|2150|9002|2902|53373|5581|3685|5737|728215|7220|57130|7223|9914|27032|55503|22953|1604|57113|4828|6863|887|920|4544|4887|51738|931|80024|2151|2147|79085|56302|730|27112|64699|84502|27202|2769|3061|495|496|490|492|5027|491|54583|25800|478|59340|5566|64116|57181|487|479|6280|489|10672|64072|28952|5910|8811|6288|159371|55283|6279|930|2782|2185|796|84317|389844|3064|1649|…	cellular metal ion homeostasis	546	ENR	GO:0006875	1	0.00383334	GO:0006875	3.77397
Regulation of secretion protein	7	0.994208	0.00859956	GO:1904951	3717|3965|84868|3630|2150|11156|208|8660|5581|2645|8841|3479|2932|3689|2931|9141|55135|8314|118424|2219|9695|51738|135|3684|8882|10631|2641|10075|5532|27230|57824|9531|5715|5533|55781|5027|163882|5566|26253|23607|2266|27159|1128|6288|7534|84455|89781|3495|945|2244|55696|7545|3728|55540|117854|373509|24145|6608|2268|3091|64135|54543|3670|23586|164153|2149|58480|3783|6850|2243|23379|91662|7529|7157…	positive regulation of establishment of protein localization	445	ENR	GO:1904951	1	0.00579214	GO:1904951	3.93806
Activation granule	3	0.993463	0.00960671	GO:0034774	272|3630|2352|5443|9798|1621|6386|5265|114790|3479|3481|51719|1118|23191|5049|10120|1938|240|84514|25801|23593|5873|1265|2799|566|2922|230|820|350|2219|210|178|317|51738|2717|4317|5718|2157|5717|5199|2153|1667|203068|2641|5689|10075|10097|51071|7414|5719|23526|175|2919|410|5713|58485|2162|10487|3320|2335|2990|978|80184|1075|3326|2992|8635|3240|29952|2821|56729|5708|5683|6283|6280|5707|1991|2266|5…	secretory granule lumen	322	ENR	GO:0034774	1	0.00653652	GO:0034774	4.51151
Ion homeostasis	19	0.993361	0.0097081	GO:0072503	3717|3351|5579|5741|116|2150|9002|2902|53373|5581|3685|5737|728215|7220|57130|7223|9914|27032|55503|22953|1604|57113|4828|6863|887|920|4544|4887|51738|931|80024|2151|2147|79085|56302|27112|84502|27202|2769|3061|490|492|5027|491|25800|59340|5566|64116|57181|487|6280|489|10672|64072|5910|8811|6288|159371|55283|6279|930|2782|2185|796|3064|1649|23516|3708|3709|958|2890|6263|4923|5025|3074|2149|5023|5…	cellular divalent inorganic cation homeostasis	458	ENR	GO:0072503	1	0.00663887	GO:0072503	3.8227
