# Supplementary material for: Single-cell transcriptome identifies FCGR3B upregulated subtype of alveolar macrophages in patients with critical COVID-19
Source: iScience. 2021 Aug 25;24(9):103030. doi: 10.1016/j.isci.2021.103030 (PMC8384759; doi:10.1016/j.isci.2021.103030)
Supplement: Table S5. Real-time PCR of FCGR3B in clinical samples, related to — Figure 4 [file mmc6.xlsx]

## Sheet: Cohort_info
PT number	Sex	Age
920553696	F	43
109260970	M	32
27514102	F	43
43712177	M	35
920661900	M	32
920028795	M	52
85109380	M	42
920403487	M	39
28070593	M	41
920333329	M	53
920691189	M	52
920691803	M	31
920693138	M	48
920695203	F	32
920716701	M	33
4052803	M	68
25058118	M	73
920672468	M	39
920658502	M	50
24300578	M	50
920669906	M	42
920380326	M	23
920672642	M	40
920691578	M	42
120604949	M	30
920044006	M	73
920677836	M	45
920676814	M	45
920703674	M	56
920723973	M	46
920715451	M	35
920725614	M	60

## Sheet: fcgr3b_ct_fold
Group	PT number	ddCT1	ddCT2	ddCT3	Fold change1	Fold change2	Fold change3
Control	920648907	-0.692718	0.750989	1.04522	1.61633	0.594196	0.48457
Severe	920028795	1.97104	0.700627	1.05705	0.255068	0.615305	0.480614
Control	920695537	0.584939	3.54003	2.50542	0.666678	0.0859697	0.176114
Control	920720493	2.67098	3.33084	1.59351	0.15702	0.099384	0.331364
Severe	920716701	-0.249473	0.452371	-0.200248	1.18877	0.730841	1.1489
Severe	920333329	-3.69986	-4.08597	-2.82935	12.9947	16.9824	7.10752
Severe	920403487	1.38323	1.08302	0.981381	0.38336	0.472038	0.506495
Severe	25058118	0.647511	0.314515	-0.589385	0.638381	0.804121	1.50461
Severe	27514102	-1.18282	-1.53252	-0.730056	2.2702	2.8929	1.6587
Control	920672426	-3.57865	-4.12763	-3.96282	11.9476	17.48	15.5929
Control	920690426	0.136147	0.761376	-0.552875	0.909946	0.589933	1.46701
Severe	920691189	0.116242	-0.0682936	0.265222	0.922587	1.04848	0.832071
Severe	920672468	-0.473174	-0.391219	0.134019	1.38816	1.3115	0.911289
Severe	920669906	-0.279998	-0.318362	0.169461	1.21419	1.24691	0.889175
Severe	920028795-1	-4.21031	-4.50377	-4.2587	18.5109	22.6867	19.1424
Control	5619874	-4.27573	-4.50046	-4.24545	19.3698	22.6346	18.9675
Control	920698074	0.44172	-0.497886	-0.715995	0.736256	1.41214	1.64262
Severe	109260970	-5.86654	-5.87729	-5.9683	58.3452	58.7814	62.609
Control	920718219	2.06149	1.36114	-0.169776	0.239568	0.389275	1.12488
Control	124070795	1.4503	-2.39623	-1.64442	0.365945	5.26427	3.12623
Severe	4052803	-3.36181	-2.95626	-3.01939	10.2803	7.76108	8.10822
Severe	43712177	-1.24144	-2.0624	-0.982204	2.36434	4.17681	1.97548
Severe	920380326	-4.58531	-3.94563	-5.12867	24.0058	15.4083	34.9852
Severe	920676814	-1.08917	-0.785201	-0.525912	2.12752	1.72333	1.43984
Severe	920044006	-0.477981	-0.603782	-0.779605	1.39279	1.51969	1.71666
Severe	28070593	-7.73938	-7.61151	-7.4479	213.691	195.566	174.599
Severe	27514102	-0.397796	-0.14627	-0.565345	1.31749	1.1067	1.47974
Severe	920028795	-2.29462	-2.13173	-1.65858	4.90625	4.38244	3.15706
Severe	920693138	-0.247081	0.524129	0.261277	1.1868	0.695379	0.834349
Control	920718044	-0.000189808	0.470662	-0.151477	1.00013	0.721633	1.11071
Severe	920695203	-4.8921	-4.85697	-4.14136	29.694	28.9797	17.6471
Severe	920725614	-0.33602	-0.827601	-0.617522	1.26227	1.77473	1.53424
Severe	85109380	-4.97281	-5.06022	-5.13551	31.4026	33.3641	35.1515
Severe	920693138	-2.02561	-2.83321	-1.80684	4.07164	7.12658	3.49875
Severe	920677836	-5.01844	-4.66388	-4.70113	32.4116	25.3495	26.0125
Control	8037868	1.21173	3.01474	4.58093	0.43175	0.12373	0.0417832
Severe	920693138	-4.85756	-5.58818	-6.0104	28.9915	48.1071	64.4628
Severe	920691578	-3.38456	-3.41137	-2.80846	10.4437	10.6396	7.00534
Severe	920380326	0.492082	-0.231071	0.245965	0.710998	1.17371	0.843252
Severe	6224172	-5.33161	-5.40914	-5.22066	40.2694	42.4926	37.2885
Severe	920703674	0.336972	3.7025	0.602757	0.791701	0.0768131	0.658494
