# Supplementary material for: Single-cell transcriptome identifies FCGR3B upregulated subtype of alveolar macrophages in patients with critical COVID-19
Source: iScience. 2021 Aug 25;24(9):103030. doi: 10.1016/j.isci.2021.103030 (PMC8384759; doi:10.1016/j.isci.2021.103030)
Supplement: Table S8. Real-time PCR of FCGR3B in monocyte experiment, related to — Figure 4 [file mmc7.xlsx]

## Sheet: 0
	Well	Fluor	Target	Sample	Cq	SQ	Melt Temp
	A01	SYBR	FCGR3B	#1	23.9907		87
	A02	SYBR	FCGR3B	#2	27.5527		87					FCGR3B	GAPDH
	A03	SYBR	FCGR3B	#3	25.6705		87					CT	CT	Δ CT	Mean Δ CT	ΔΔCT	2^ -(ΔΔCT )	Mean 2^ -(ΔΔCT )	Fold Change
	A04	SYBR	FCGR3B	#4	25.5569		87			1	US	23.9907	19.4712	4.51941	3.72847	0.790938	0.577968	1.0836	1
	A05	SYBR	FCGR3B	#5	24.3885		87					23.7279	19.6461	4.08175		0.35328	0.782802
	A06	SYBR	FCGR3B	#6	26.1003		87			12	US	26.2382	23.063	3.17527		-0.553197	1.46733
	A07	SYBR	FCGR3B	#7	26.0017		87.5					26.2789	23.1415	3.13745		-0.591022	1.50631
	A08	SYBR	FCGR3B	#8	26.7814		87		Non-Obese NHBEs	2	C-15 EtOH	27.5527	24.9017	2.65096	2.70407	-1.0775	2.11038	2.03548	1.87844
	A09	SYBR	FCGR3B	#9	25.9957		87					27.5828	24.8256	2.75718		-0.971285	1.96059
	A10	SYBR	FCGR3B	#10	26.5991		87			3	C-15 SPIKE 3h	25.6705	20.7752	4.89522	4.70596	1.16675	0.445424	0.512237	0.472716
	A11	SYBR	FCGR3B	#11	25.8487		87					25.5558	21.0391	4.5167		0.788237	0.579051
	A12	SYBR	FCGR3B	#12	26.2382		87.5			4	APE-8 EtOH	25.5569	20.7066	4.85027	4.73171	1.1218	0.45952	0.500563	0.461942
	B01	SYBR	FCGR3B	#1	23.7279		87					25.6107	20.9975	4.61315		0.884687	0.541605
	B02	SYBR	FCGR3B	#2	27.5828		87			5	APE-8 SPIKE 3h	24.3885	18.6721	5.7164	5.48918	1.98794	0.252099	0.298769	0.275718
	B03	SYBR	FCGR3B	#3	25.5558		87					24.295	19.033	5.26196		1.53349	0.34544
	B04	SYBR	FCGR3B	#4	25.6107		87			6	BE34 US	26.1003	23.0326	3.06764	3.05635	-0.660827	1.58099	1.59346	1.47051
	B05	SYBR	FCGR3B	#5	24.295		87					26.1424	23.0974	3.04507		-0.683401	1.60592
	B06	SYBR	FCGR3B	#6	26.1424		87			7	BE34 SPIKE 3h	26.0017	22.1623	3.83938	3.51765	0.110916	0.926	1.18624	1.09472
	B07	SYBR	FCGR3B	#7	25.8869		87					25.8869	22.691	3.19591		-0.532556	1.44649
	B08	SYBR	FCGR3B	#8	26.9328		87		Obese NHBEs	8	MARY EtOH	26.7814	24.5173	2.26414	2.38196	-1.46433	2.75934	2.55144	2.35459
	B09	SYBR	FCGR3B	#9	26.0792		87					26.9328	24.433	2.49978		-1.22869	2.34354
	B10	SYBR	FCGR3B	#10	26.633		87			9	MARY SPIKE 3h	25.9957	22.8175	3.17821	2.98088	-0.550258	1.46435	1.69472	1.56396
	B11	SYBR	FCGR3B	#11	25.4238		87					26.0792	23.2956	2.78354		-0.944923	1.92509
	B12	SYBR	FCGR3B	#12	26.2789		87			10	C-22 US	26.5991	23.4513	3.14785	3.05148	-0.580618	1.49549	1.60236	1.47873
	C01	SYBR	FFAR2	#1	33.7034		83					26.633	23.6779	2.95512		-0.77335	1.70923
	C02	SYBR	FFAR2	#2			None			11	C-22 SPIKE 3h	25.8487	22.2275	3.62121	3.38601	-0.107254	1.07718	1.2848	1.18567
	C03	SYBR	FFAR2	#3	32.3266		83					25.4238	22.273	3.15081		-0.577656	1.49242
	C04	SYBR	FFAR2	#4	32.2603		83
	C05	SYBR	FFAR2	#5	30.9462		83
	C06	SYBR	FFAR2	#6	32.6404		83
	C07	SYBR	FFAR2	#7	32.5671		83
	C08	SYBR	FFAR2	#8	33.8372		83
	C09	SYBR	FFAR2	#9	37.1514		None
	C10	SYBR	FFAR2	#10	35.9396		83
	C11	SYBR	FFAR2	#11	33.4268		83
	C12	SYBR	FFAR2	#12	34.4135		83
	D01	SYBR	FFAR2	#1	33.3268		83
	D02	SYBR	FFAR2	#2			None
	D03	SYBR	FFAR2	#3	32.0992		83
	D04	SYBR	FFAR2	#4	32.0076		83
	D05	SYBR	FFAR2	#5	30.2714		83
	D06	SYBR	FFAR2	#6	32.9132		83
	D07	SYBR	FFAR2	#7	32.0845		83
	D08	SYBR	FFAR2	#8	36.2041		83
	D09	SYBR	FFAR2	#9			None
	D10	SYBR	FFAR2	#10	34.6444		83
	D11	SYBR	FFAR2	#11	34.4254		83
	D12	SYBR	FFAR2	#12	33.1211		83
	E01	SYBR	GAPDH	#1	19.4712		85
	E02	SYBR	GAPDH	#2	24.9017		85
	E03	SYBR	GAPDH	#3	20.7752		85
	E04	SYBR	GAPDH	#4	20.7066		85
	E05	SYBR	GAPDH	#5	18.6721		85
	E06	SYBR	GAPDH	#6	23.0326		85
	E07	SYBR	GAPDH	#7	22.1623		85
	E08	SYBR	GAPDH	#8	24.5173		85
	E09	SYBR	GAPDH	#9	22.8175		85
	E10	SYBR	GAPDH	#10	23.4513		85
	E11	SYBR	GAPDH	#11	22.2275		85
	E12	SYBR	GAPDH	#12	23.063		85
	F01	SYBR	GAPDH	#1	19.6461		85
	F02	SYBR	GAPDH	#2	24.8256		85
	F03	SYBR	GAPDH	#3	21.0391		85
	F04	SYBR	GAPDH	#4	20.9975		85
	F05	SYBR	GAPDH	#5	19.033		85
	F06	SYBR	GAPDH	#6	23.0974		85
	F07	SYBR	GAPDH	#7	22.691		85
	F08	SYBR	GAPDH	#8	24.433		85
	F09	SYBR	GAPDH	#9	23.2956		85
	F10	SYBR	GAPDH	#10	23.6779		85
	F11	SYBR	GAPDH	#11	22.273		85
	F12	SYBR	GAPDH	#12	23.1415		84
	G01	SYBR		#1			None
	G02	SYBR		#2			None
	G03	SYBR		#3			None
	G04	SYBR		#4			None
	G05	SYBR		#5			None
	G06	SYBR		#6			None
	G07	SYBR		#7			None
	G08	SYBR		#8			None
	G09	SYBR		#9			None
	G10	SYBR		#0			None
	G11	SYBR		#1			None
	G12	SYBR		#2			None
	H01	SYBR		#1			None
	H02	SYBR		#2			None
	H03	SYBR		#3			None
	H04	SYBR		#4			None
	H05	SYBR		#5			None
	H06	SYBR		#6			None
	H07	SYBR		#7			None
	H08	SYBR		#8			None
	H09	SYBR		#9			None
	H10	SYBR		#0			None
	H11	SYBR		#1			None
	H12	SYBR		#2			None

## Sheet: Run Information
File Name	20201218_MONOCYTES EXP.pcrd
Created By User
Notes
ID
Run Started	12/18/2020 16:40:35 UTC
Run Ended	12/18/2020 17:46:51 UTC
Sample Vol	10
Lid Temp	105
Protocol File Name	Unknown.prcl
Plate Setup File Name	DefaultPlate.pltd
Base Serial Number	CT001803
Optical Head Serial Number	785BR7065
CFX Maestro Version	4.1.2433.1219.
