# Supplementary material for: Single-cell transcriptome identifies FCGR3B upregulated subtype of alveolar macrophages in patients with critical COVID-19
Source: iScience. 2021 Aug 25;24(9):103030. doi: 10.1016/j.isci.2021.103030 (PMC8384759; doi:10.1016/j.isci.2021.103030)
Supplement: Table S9. DE genes of severe clusters, related to — Figure 2 [file mmc8.xlsx]

## Sheet: DEG
Supp. Table 9: Severe cluster 11 DEGs
Gene	Log_foldchange
NAMPT	3.29737
SOD2	3.29591
H3F3B	2.13196
SAT1	2.7181
IFITM3	2.20516
IFITM2	3.34469
H3F3A	2.25408
FTH1	1.63037
G0S2	5.51419
CARD16	3.02115
NEAT1	2.11218
MALAT1	1.47551
CCL3L1	3.96069
LITAF	2.56202
FCGR3B	5.38695
B2M	0.766704
HCAR3	6.14495
TNFAIP6	4.33873
MXD1	3.45486
PLEK	2.4739
ISG15	1.87496
IFITM1	1.7624
SRGN	1.53951
HLA-B	1.02297
HLA-C	1.17965
HLA-E	1.36479
RSAD2	2.05148
PHACTR1	3.81088
HCAR2	5.48108
PNRC1	2.4268
ANP32A	3.36689
CXCL8	3.35717
CSF3R	3.37773
BCL2A1	1.84216
CCRL2	2.51376
S100A8	2.39858
PLAU	4.24717
S100A9	2.11915
TAOK1	1.49142
IFIT3	1.83045
CCL4L2	3.25073
ISG20	1.57931
LCP2	1.96066
IFIT2	2.12056
CLEC4E	2.88387
HES4	2.66851
CYSTM1	2.01672
SQSTM1	1.89352
PPIF	2.65969
DDX60L	1.86701
TAGAP	2.19757
CXCR4	2.65648
FFAR2	2.9391
IL1RN	1.88223
AQP9	1.9295
PI3	5.51857
FCER1G	1.11898
PPP1R15A	1.73319
RNF213	1.43234
SLC25A37	2.08793
NBN	2.17818
SDCBP	1.3157
C15orf48	1.81356
NFKBIA	1.61547
IVNS1ABP	2.3316
FPR1	1.95102
ZFP36	1.48366
IRF7	1.33602
GK	1.72138
CCNL1	1.5783
CIR1	1.91236
SMCHD1	1.64903
GADD45B	1.85426
DDIT3	2.10721
NADK	1.82385
OSM	3.77825
TREM1	1.89292
HIST2H2AA4	2.42774
NINJ1	1.42189
HERC5	1.4398
PLAUR	1.33752
